# Supplementary material for: Deep genomic characterization highlights complexities and prognostic markers of pediatric acute myeloid leukemia
Source: Commun Biol. 2023 Mar 31;6:356. doi: 10.1038/s42003-023-04732-2 (PMC10066286; doi:10.1038/s42003-023-04732-2)
Supplement: Supplementary file 4 — Supplementary Data 1 [file 42003_2023_4732_MOESM4_ESM.xlsx]

## Sheet: Supplementary Data 1
Supplementary Data 1. Characteristics of the pediatric AML patient cohort.
Sample	Sex	Age	WBC, x109/L	FAB subtypes	Cytogenetics	Sample type	Remission blood sample	FG study	Molecular/cytogenetic subtypes	Ethnicity
AML_100	F	4	32.6	M2	45,X,-X,t(8;21)(q22;q22)[11]/46,XX[9]	BM	Not available	RT-PCR	t(8;21)/RUNX1::RUNX1T1	Chinese
AML_104	M	9	13.1	M2	45,X,-Y,t(8;21)(q22;q22)[1]/45,idem,del(9)(q13q22)[12]/46,XY[8]	BM	Available	RT-PCR	t(8;21)/RUNX1::RUNX1T1	Chinese
AML_106	M	11	6.8	Unknown	45,X,-Y,t(8;21)(q22;q22.1)[17]/45,idem,?del(14)(q32)[3]	BM	Not available	RT-PCR	t(8;21)/RUNX1::RUNX1T1	Chinese
AML_113	M	10	93.5	M1	46,XY,t(8;21)(q22;q22),del(9)(q13q22)[16]	BM	Not available	RT-PCR	t(8;21)/RUNX1::RUNX1T1	Chinese
AML_115	F	11	14.5	M1	45,X,-X,t(8;21)(q22;q22)[11]	BM	Not available	RT-PCR	t(8;21)/RUNX1::RUNX1T1	Chinese
AML_116	F	16	44.2	M2	46,XX,t(8;21)(q22;q22)[19]/46,XX[2]	BM	Available	RT-PCR	t(8;21)/RUNX1::RUNX1T1	Chinese
AML_125	M	8	3.3	M4	45,X,-Y,t(8;21)(q22;q22)[4]/45,idem,del(9)(q21q22)[6]/46,idem,+4,del(9)(q21q22)[5]/46,XY[2]	BM	Not available	RT-PCR	t(8;21)/RUNX1::RUNX1T1	Chinese
AML_126	M	4	3.6	M2	46,XY,t(8;21)(q22;q22)[4]/46,idem,del(7)(q22q32)[9]/46,XY[4]	BM	Available	RT-PCR	t(8;21)/RUNX1::RUNX1T1	Chinese
AML_146	M	12	51.2	M2	45,X,-Y,t(8;21)(q22;q22)[17]/46,XY[2]	BM	Not available	RT-PCR	t(8;21)/RUNX1::RUNX1T1	Chinese
AML_147	M	8	14.6	M2	46,XY,t(8;21)(q22;q22)[17]/46,XY[1]	BM	Not available	RT-PCR	t(8;21)/RUNX1::RUNX1T1	Chinese
AML_17	M	5	42.3	M2	45,X,-Y,t(8;21)(q22;q22)[17]/46,XY[3]	BM	Available	RT-PCR	t(8;21)/RUNX1::RUNX1T1	Chinese
AML_29	M	15	9.5	M1	46,XY,t(8;21)(q22;q22)[20]	BM	Available	RT-PCR	t(8;21)/RUNX1::RUNX1T1	Chinese
AML_3	M	8	13.2	M2	45,X,-Y,-del(7)(q32),t(8;21)(q22;q22)[17]/46,XY[3]	BM	Available	RT-PCR	t(8;21)/RUNX1::RUNX1T1	Chinese
AML_30	M	12	7.4	M2	45,X,-Y,t(8;21)(q22;q22)[11]/45,idem,del(9)(q11q22)[9]	BM	Not available	RT-PCR	t(8;21)/RUNX1::RUNX1T1	Chinese
AML_34	F	12	93.3	M1	46,XX,t(8;21)(q22;q22)[21]	BM	Available	RT-PCR	t(8;21)/RUNX1::RUNX1T1	Chinese
AML_36	F	12	7	M2	46,XX,t(8;21)(q22;q22)[11]	BM	Not available	RT-PCR	t(8;21)/RUNX1::RUNX1T1	Chinese
AML_38	M	9	10.6	M2	45,X,-Y,t(8;21)(q22;q22)[20]	BM	Available	RT-PCR	t(8;21)/RUNX1::RUNX1T1	Chinese
AML_45	M	15	8.3	M2	45,X,-Y,t(8;21)(q22;q22)[20]	BM	Available	RT-PCR	t(8;21)/RUNX1::RUNX1T1	Chinese
AML_69	M	14	9.3	M2	46,XY,t(8;21)(q22;q22)[22]	BM	Not available	RT-PCR	t(8;21)/RUNX1::RUNX1T1	Chinese
AML_72	M	15	11.2	M2	46,XY,t(8;21)(q22;q22),del(9)(q13q31)[25]	BM	Available	RT-PCR	t(8;21)/RUNX1::RUNX1T1	Chinese
AML_73	F	15	58.9	M2	45,X,-X,t(8;21)(q22;q22)[16]	BM	Available	RT-PCR	t(8;21)/RUNX1::RUNX1T1	Chinese
AML_76	M	16	28.5	M2	46,XY,t(8;21)(q22;q22),del(9)(q22)[19]/46,XY[1]	BM	Not available	RT-PCR	t(8;21)/RUNX1::RUNX1T1	Chinese
AML_78	M	13	39	M4	46,XY,t(8;19;21)(q22;q13.3;q22)[19]	BM	Not available	RT-PCR	t(8;21)/RUNX1::RUNX1T1	Chinese
AML_82	F	14	15.2	M2	45,X,-X,t(8;21)(q22;q22)[20]	BM	Not available	RT-PCR	t(8;21)/RUNX1::RUNX1T1	Chinese
AML_83	M	18	14.7	M4	45,X,-Y,t(8;21)(q22;q22)[20]	BM	Available	RT-PCR	t(8;21)/RUNX1::RUNX1T1	Chinese
AML_9	M	14	69.4	M4	45,X,-Y,t(8;21)(q22;q22)[20]	BM	Not available	RT-PCR	t(8;21)/RUNX1::RUNX1T1	Chinese
AML_91	F	9	4.4	M2	45X,-X,t(8;21)(q22,q22)[18]	BM	Available	RT-PCR	t(8;21)/RUNX1::RUNX1T1	Chinese
AML_95	M	6	19.6	M2	46,XY,t(8;12;21)(q22;q15;q22),del(9)(q13q32)[5]/47,idem,+del(9)(q13q32),add(11)(p13)[16]/46,XY[5]	BM	Available	RT-PCR	t(8;21)/RUNX1::RUNX1T1	Chinese
AML_10	M	0.7	176	M4	46,XY,inv(16)(p13;q22)[16]/46,XY[4]	BM	Available	RT-PCR	inv(16)/CBFB::MYH11	Chinese
AML_102	F	1	40.2	M4	46,XX,inv(16)(p13.1q22)[17]/46,XX[5]	BM	Available	RT-PCR	inv(16)/CBFB::MYH11	Chinese
AML_11	M	11	25.9	M2	50,XY,+Y,+4,+8,inv(16)(p13q22),+22[17]/46,XY[7]	BM	Not available	RT-PCR	inv(16)/CBFB::MYH11	Chinese
AML_112	M	10	218.6	M4	46,XY,inv(16)(13.1q22)[20]	BM	Not available	RT-PCR	inv(16)/CBFB::MYH11	Chinese
AML_122	F	6	1.4	M4	46,XX,del(7)(q31),inv(16)(p13.1q22)[8]/46,XX[12]	BM	Not available	RT-PCR	inv(16)/CBFB::MYH11	Chinese
AML_14	F	1	78.2	M4	46,XX,inv(16)(p13;q22)[13]/46,XY[8]	BM	Available	RT-PCR	inv(16)/CBFB::MYH11	Chinese
AML_32	M	13	352	M4	46,XY,inv(16)(p13;q22)[18]/46,XY[2]	BM	Available	RT-PCR	inv(16)/CBFB::MYH11	Chinese
AML_56	M	11	24.1	M4	51,XY,+6,+8,+14,inv(16)(p13.1q22),+21,+22[15]/52,XY,+4,+8,+10,+13,inv(16)(p13.1q22),+18,+20[3]	BM	Not available	RT-PCR	inv(16)/CBFB::MYH11	Chinese
AML_57	M	4	124	M4	46,XY[16]	BM	Not available	Panel	inv(16)/CBFB::MYH11	Chinese
AML_62	M	10	10	M4	46,XY,add(16)(p11.2)[14]/46,XY[6]	BM	Not available	RT-PCR	inv(16)/CBFB::MYH11	Chinese
AML_65	M	5	255	M4	46,XY,inv(16)(p13.1q22)[16]	BM	Not available	RT-PCR	inv(16)/CBFB::MYH11	Chinese
AML_8	F	14	59.7	M4	46,XX,inv(16)(p13;q22)[25]	BM	Available	RT-PCR	inv(16)/CBFB::MYH11	Chinese
AML_88	F	8	90.9	M2	46,XX,inv(16)(p13;q22)[15]	BM	Not available	RT-PCR	inv(16)/CBFB::MYH11	Chinese
AML_1	M	13	55.5	M3	NA	BM	Not available	RT-PCR	t(15;17)/PML::RARA	Chinese
AML_101	M	17	61.1	M3	46,XY,t(15;17)(q24;q21)[19]/46,XY[2]	BM	Available	RT-PCR	t(15;17)/PML::RARA	Chinese
AML_110	M	12	2.2	M3	46,XY,t(15;17)(q24.1;q21.2)[15]/46,idem,t(2;11)(p11.2;q23)[5]	BM	Not available	RT-PCR	t(15;17)/PML::RARA	Chinese
AML_131	M	16	1.2	M3	46,XY,t(15;17)(q24.1;q21.2)[10]	BM	Not available	RT-PCR	t(15;17)/PML::RARA	Chinese
AML_134	M	8	13.5	M3	46,XY,add(6)(q13),t(15;17)(q24;q21)[15]/46,XY[1]	BM	Not available	RT-PCR	t(15;17)/PML::RARA	Chinese
AML_138	F	15	1.2	M3	46,XX,t(5;15;17)(q35;q24;q21)[18]	BM	Not available	RT-PCR	t(15;17)/PML::RARA	Chinese
AML_141	M	12	4.7	M3	46,XY,der(15)t(15;17)(q24;q21),ider(17))(q10)t(15;17)[16]/46,XY,t(15;17)(q24;q21)[4]/46,XY[1]	BM	Not available	RT-PCR	t(15;17)/PML::RARA	Chinese
AML_18	M	4	192	M3	46,XY,t(15;17)(q22;q21)[12]	PB	Not available	RT-PCR	t(15;17)/PML::RARA	Chinese
AML_22	M	18	4.5	M3	NA	BM	Available	RT-PCR	t(15;17)/PML::RARA	Chinese
AML_24	F	7	34	M3	46,XX, t(15;17)(q22;q21)[19]/46, XX[1]	BM	Not available	RT-PCR	t(15;17)/PML::RARA	Chinese
AML_31	M	7	2.3	M3	46,XY,t(15;17)(q22;q21)[4]	BM	Available	RT-PCR	t(15;17)/PML::RARA	Chinese
AML_33	F	2	20.1	M3	46,XX,t(15;17)(q22;q21)[20]	BM	Not available	RT-PCR	t(15;17)/PML::RARA	Chinese
AML_37	M	12	1.2	M3	46,XY,t(15;17)(q22;q21)[16]/46,XY[4]	BM	Available	RT-PCR	t(15;17)/PML::RARA	Chinese
AML_39	F	13	10.6	M3	46,XX,t(15;17)(q22;q21)[20]	BM	Available	RT-PCR	t(15;17)/PML::RARA	Chinese
AML_46	F	11	0.8	M3	46,XX,t(15;17)(q22;q21)[14]	BM	Available	RT-PCR	t(15;17)/PML::RARA	Chinese
AML_51	M	12	2.3	M3	47,XY,t(2;19)(p12;p13),t(15;17)(q22;q21),+21[6]/46,XY[4]	BM	Available	RT-PCR	t(15;17)/PML::RARA	Chinese
AML_75	M	11	22.1	M3	46,XY,der(14)t(9;14)(q13;q32),t(15;17)(q22;q12)[20]	BM	Available	RT-PCR	t(15;17)/PML::RARA	Chinese
AML_80	M	7	7.6	M3	46,XY,t(15;17)(q24;q21)[3]/46,idem,del(7)(q32q36)[17]/46,XY[1]	BM	Available	RT-PCR	t(15;17)/PML::RARA	Chinese
AML_90	F	13	57.7	M3	46,XX,t(15;17)(q22;q21)[16]	BM	Not available	RT-PCR	t(15;17)/PML::RARA	Chinese
AML_108	F	16	35.7	M5	46,XX,t(9;11)(p22;q23)[14]/46,idem,i(17)(q10)[6]	BM	Available	RT-PCR	KMT2A fusions	Chinese
AML_117	F	16	81.3	M5	50,XX,+8,+der(9)t(9;11)(p22;q23),t(9;11),+14,+19[18]	BM	Not available	RT-PCR	KMT2A fusions	Chinese
AML_119	M	1	35	M5	46,XY,t(9;11)(p22;q23)[17]/46,XY[2]	BM	Not available	RT-PCR	KMT2A fusions	Chinese
AML_12	M	1	7.5	M5	46,XY,t(10;11)(p15;q23)[17]/46,XY[3]	BM	Not available	RT-PCR	KMT2A fusions	Chinese
AML_124	F	13	1.9	M4	46,XX,t(11;19)(q23;p13.1)[16]/47,idem,+21[4]	BM	Available	RT-PCR	KMT2A fusions	non-Chinese
AML_129	F	4	19.8	M5	46,XX,t(10;12;11)(p12;p13;q13)[18]/46,XX[4]	BM	Available	WTS	KMT2A fusions	Chinese
AML_135	M	2	119.2	M5	46,XY,t(10;11)(p12:q23)[17]/46,XY[2]	BM	Not available	RT-PCR	KMT2A fusions	non-Chinese
AML_143	M	0.7	18.9	M5	47,XY,+1,add(1)(p13),t(9:11)(p22;q23),add(11)(q23)[10]/47,idem,del(13)(q12q14)[8]	BM	Not available	RT-PCR	KMT2A fusions	Chinese
AML_148	M	14	52.3	M5	46,XY,t(9;11)(p22;q23)[20]/46,XY[1]	BM	Not available	RT-PCR	KMT2A fusions	Chinese
AML_15	F	3	8.3	M5	46,XX,t(9;11)(p22;q23)[20]	BM	Available	RT-PCR	KMT2A fusions	Chinese
AML_19	M	14	83.3	M5	46,XY[20]	BM	Not available	Panel	KMT2A fusions	Chinese
AML_28	M	16	1.5	M5	46,XY,t(10;11)(p12;q23)[20]	BM	Available	RT-PCR	KMT2A fusions	Chinese
AML_41	F	0.25	28.5	Unclassifiable	46,XX,-11,add(19)(p13),+mar[9]/46,XX[11]	BM	Not available	WTS	KMT2A fusions	non-Chinese
AML_42	M	13	0.6	M5	46,XY,t(9;11)(p22;q23)[8]/47,idem,+8[12]	BM	Not available	RT-PCR	KMT2A fusions	non-Chinese
AML_47	M	0.9	180	M5	46,XY,t(1;11)(q21;q23)[20]	BM	Available	RT-PCR	KMT2A fusions	Chinese
AML_53	F	1	5.5	M5	46,X,t(X;11)(q27;q23)[20]	BM	Available	WGS	KMT2A fusions	Chinese
AML_58	M	7	73.8	M5	52,XY,+3,+8,+9,t(9;11)(p22;q23),+19,+20,+21[16]	BM	Available	RT-PCR	KMT2A fusions	Chinese
AML_64	M	4	97.6	M5	46,XY,t(9;11)(p22;q23)[5]/48,idem,+6,+8[15]/50,idem,+6,+8,+19,+21[3]	BM	Available	RT-PCR	KMT2A fusions	Chinese
AML_68	M	1	2.7	M5	46,XY,add(3)(q29),del(9)(q12;q22),t(10;11)(p11.2;q23),del(17)(q21)[19]/46,XY[4]	BM	Not available	RT-PCR	KMT2A fusions	Chinese
AML_77	M	4	2.6	M5	46,XY,t(9;11)(p22;q23)[20]	BM	Available	RT-PCR	KMT2A fusions	Chinese
AML_111	F	1	32	M7	46,XX,del(3)(q13),t(3;10;12)(p13;q22;p13),der(18)?t(8;18)(q22;p11.3)[1]/46,idem,del(1)(q21q41),add(13)(q12)[2]/50,idem,+6,+19,+21,+21[16]	BM	Not available	WTS	NUP98 fusions	Chinese
AML_120	F	1	5.8	M4	46,XX,t(5;11)(q23;p15)[20]	BM	Not available	Panel	NUP98 fusions	Chinese
AML_123	M	10	263.1	M0	46,XY[20]	BM	Available	WTS	NUP98 fusions	Chinese
AML_139	M	4	3.6	M2	47,XY,+8[4]/46,XY[16]	BM	Not available	WTS	NUP98 fusions	Chinese
AML_140	M	10	108.9	M2	46,XY[20]	BM	Not available	WTS	NUP98 fusions	Chinese
AML_40	M	12	97.4	M2	46,XY[23]	BM	Available	Panel	NUP98 fusions	Chinese
AML_55	F	9	23.7	M2	46,XX,t(5;20)(q31;p12)[19]/46,XX[1]	BM	Not available	WTS	NUP98 fusions	Chinese
AML_63	F	4	257.4	M4	46,XX[6]	BM	Not available	Panel	NUP98 fusions	Chinese
AML_81	M	2	7.1	M7	51,XY,+Y,+1,add(1)(p21),+6,+8,-13,+mar1x2[13]/51,idem,add(17)(p11.2)[4]/51~52,idem,add(1)(q21)[3],add(17)(p11.2)[3][cp4]/46,XY[3]	PB	Not available	WTS	NUP98 fusions	Chinese
AML_99	M	7	26.8	M4	46,XY,del(9)(q13q22)[6]/46,XY,del(9)(q13)[4]/46,XY[14]	BM	Available	WTS	NUP98 fusions	Chinese
AML_107	F	3	19.7	M5	46,XX,t(16;21)(p13.1;q22),del(19)(p13.1)[3]/46,XX,t(16;21)(p13.1;q22),t(19;22)(p13.1;q13)[3]/46,XX,der(2)t(1;2)(q25;q37),t(16;21)(p13.1;q22),del(19)(p13.1)[8]/46,XX,der(2)t(1;2)(q25;q37),t(16;21)(p13.1;q22),t(19;22)(p13.1;q13)[5]	BM	Not available	WTS	Rare fusions	Chinese
AML_130	F	0.2	28.1	M7	46,XX,t(1;22)(p13;q13)[6]/46,XX[14]	BM	Not available	RT-PCR	Rare fusions	Chinese
AML_144	F	9	2.5	M0	46,XX,t(16;21)(p11,2;q22)[14]/92<4n>,XXXX,add(9)(q22)x2,t(16;21)(p11,2;q22)x2[4]	BM	Not available	WTS	Rare fusions	Chinese
AML_23	M	17	15.4	M2	46,XY,t(6;9)(p22.2;q34)[14]/46,XY[6]	BM	Not available	RT-PCR	Rare fusions	Chinese
AML_48	M	4	18.7	M0	47,XX,t(10;11)(p13;q21),+mar[3]/48,idem,+mar[2]/46,XY[2]	BM	Not available	RT-PCR	Rare fusions	Chinese
AML_49	M	13	10.8	M4	46,XY,t(6;9)(p23;q34)[20]	BM	Not available	RT-PCR	Rare fusions	Chinese
AML_5	M	0.75	9.8	M7	47,XY,t(1;22)(p13;q12),+i(1)(q10)[9]/48,idem,+i(6)(p10)[10]/46,XY[6]	BM	Available	RT-PCR	Rare fusions	Chinese
AML_6	F	0.666667	61.9	M7	46,XX[25]	BM	Not available	RT-PCR	Rare fusions	Chinese
AML_61	F	1	12.7	M7	47,XX,t(1;6;16)(q21;q12;q24),+3[6]/46,XX[22]	BM	Available	Panel	Rare fusions	Chinese
AML_84	F	10	26.7	M5	46,XX[26]	BM	Not available	Panel	Rare fusions	Chinese
AML_128	F	18	2.2	Unknown	46,XX[18]	BM	Not available	Panel	NPM1	Chinese
AML_137	F	17	119.7	M4	46,XX[20]	BM	Not available	WTS	NPM1	Chinese
AML_27	M	2	62.6	M1	46,XY[25]	BM	Available	WTS	NPM1	Chinese
AML_43	M	14	2.4	M2	46,XY[23]	BM	Not available	Panel	NPM1	Chinese
AML_66	F	17	25.8	M4	46,XX[17]	BM	Not available	Panel	NPM1	Chinese
AML_85	M	14	5	M6	46,XY	BM	Available	NA	NPM1	Chinese
AML_86	M	11	14.3	M2	46,XY[25]	BM	Not available	Panel	NPM1	Chinese
AML_16	F	16	12	M1	46,XX[25]	BM	Available	Panel	CEBPA-bZIP	Chinese
AML_2	M	11	31.5	M1	46,XY[25]	BM	Not available	Panel	CEBPA-bZIP	Chinese
AML_25	M	9	116.7	M1	46,XY[5]	BM	Not available	NA	CEBPA-bZIP	Chinese
AML_26	M	14	64	M1	46,XY[25]	BM	Available	Panel	CEBPA-bZIP	Chinese
AML_98	M	14	28.3	M1	46,XY[20]	BM	Available	WTS	CEBPA-bZIP	non-Chinese
AML_118	F	10	1.6	M0	46,XX[20]	BM	Not available	WTS	NK	non-Chinese
AML_133	M	13	4.5	M5	46,XY[22]	BM	Not available	WTS	NK	Chinese
AML_20	M	17	44.8	M1	46,XY[21]	BM	Available	WTS	NK	Chinese
AML_4	F	1	43	M5	46,XX[25]	BM	Available	NA	NK	Chinese
AML_52	M	17	30.5	M4	46,XY[20]	BM	Available	WTS	NK	Chinese
AML_54	F	12	30.2	M5	46,XX[20]	BM	Not available	Panel	NK	Chinese
AML_7	F	3	62.9	M2	46,XX[25]	BM	Not available	NA	NK	Chinese
AML_70	F	9	26.9	M2	46,XX[22]	BM	Available	WTS	NK	Chinese
AML_71	F	4	3.1	M1	46,XX[28]	BM	Not available	WTS	NK	Chinese
AML_74	F	10	0.8	M0	46,XX[20]	BM	Not available	Panel	NK	Chinese
AML_89	M	12	3.7	M7	46,XY[20]	BM	Not available	NA	NK	Chinese
AML_92	M	8	2.5	M4	46,XY[13]	BM	Not available	WTS	NK	Chinese
AML_96	F	16	10.4	M2	46,XX[21]	BM	Available	WTS	NK	Chinese
AML_105	M	17	6.3	M7	47,XY,+1,-13,+21[2]/46,idem,del(Y)(q11.23q12),add(3)(q25),-4,-14,+mar1[9]/46,idem,del(Y)(q11.23q12),ins(2;?)(p13;?),add(3)(q25),-4,-14,+mar2[8]/46,XY[1]	BM	Not available	WTS	CK	Chinese
AML_114	M	1	56.8	M7	54,XY,+2,+6,+7,+8,+10,+13,+19,+19[9]/46,XY[11]	BM	Available	WTS	CK	Chinese
AML_127	M	16	164.2	M5	46,X,-Y,-13,+marx2[18]	BM	Available	WTS	CK	Chinese
AML_13	M	1	70.6	M7	47,XY,del(5)(q10),del(7)(q31),+19[4]/47,idem,del(9)(q11),der(10)t(1,10)(q25;q15)[14]/46,XY[11]	BM	Not available	NA	CK	Chinese
AML_132	F	1	65	M7	45,XX,-1,-7,-9,+der(?)(t?;1)(?;p13),+der(?)(t?;1)(?;q25)[12]/44~45,idem,+mar[cp2]/46,XX[2]	BM	Not available	WTS	CK	Chinese
AML_142	M	16	34.6	M1	44~48,XY,add(3)(p21)[6],add(3)(q12)[4],-5[5],add(5)(p15)[2],add(5)(q13)[7],add(6)(q13)[8],-7[11],add(9)(p13)[9],-14[3],-17[9],+1~6mar[cp13]/45,XY,add(3)(p21),add(5)(q13),add(6)(q13),-7,add(9)(p13),-17,+mar[5]/46,XY[1]	BM	Not available	WTS	CK	Chinese
AML_145	F	1	18.6	M7	48,XX,+8,+13,-18,-22,+2mar[9]/46,XX[11]	BM	Not available	WTS	CK	Chinese
AML_21	F	2	24.6	M2	47,XX,+21[3]/48,idem,+6[5]/49,idem,+6,+7[17]/46,XX[5]	BM	Available	WTS	CK	Chinese
AML_35	M	13	1.4	M1	46,XY,t(5;17)(q23;q12),inv(7)(p14q36),der(12)t(3;12)(q13;p12),add(17)(p13)[9]/46,idem,i(11)(q10)[3]/46,XY[11]	BM	Available	WTS	CK	Chinese
AML_44	M	5	12	M7	55,Y,del(X)(q23),+2,+4,+8+10,+12,+18,+19,+20,+21[6]/55,XY,+2,+4,+8,+10,+12,del(15)(q21),+18,+19,+21,+22[4]/46,XY[13]	BM	Not available	WTS	CK	Chinese
AML_50	M	16	0.7	M0	44,XY,del(1)(p11),-4,del(5)(q13q31),-7,der(14;21)(q10;q10),+mar[20]	BM	Not available	WTS	CK	Chinese
AML_87	F	1	47.3	M7	76<3n>,XXX,+X,-5,add(7)(p22)x2,+7,+der(8)add(8)(p23)x2,+10,-11,+14,+21,+22[17]	BM	Not available	NA	CK	Chinese
AML_97	M	1	8.3	M5	80~82<4n>,-3[10],-4[10],-9[10],-10[10],-10[8],-11[8],-14[10],-15[10],-17[10],-18[10],+mar[10],+mar[3][cp10]/46,XY[10]	BM	Not available	WTS	CK	Chinese
AML_103	M	17	135.8	M0	46,XY,t(1;21)(q25;q22)[13]/46,XY[7]	BM	Available	WTS	Others	Chinese
AML_109	M	1	12.2	M5	47,XY,der(9)t(1;9)(q21;q34),+i(21)(q10)[18]/46,XY[2]	BM	Not available	WTS	Others	Chinese
AML_121	F	4	238	M1	46,XX,-7,+mar[10]/46,XX[10]	BM	Available	WTS	Others	Chinese
AML_136	F	18	2.5	Unknown	46,XX,t(10;12)(q22;q24.1)[2]/46,XX[20]	BM	Not available	WTS	Others	Chinese
AML_59	F	13	1.5	M5	47,XX,+3[7]/46,XX[13]	BM	Not available	NA	Others	Chinese
AML_60	M	14	1.8	M5	46,XY,del(12)(p11.2)[7]/46,XY[13]	BM	Not available	NA	Others	Chinese
AML_79	M	7	4.1	M2	47,XY,+8[14]/46,XY[6]	BM	Not available	WTS	Others	Chinese
AML_93	M	10	1.7	M0	46,XY,del(7)(q22)[6]/46,XY[9]	BM	Not available	WTS	Others	non-Chinese
AML_94	F	1	5.8	Unknown	46,XX,t(5;6)(q33;q33)[22]	BM	Not available	WTS	Others	Chinese
WBC, presentation white blood cell counts; FAB, French-American-British; BM, bone marrow; PB, peripheral blood; FG, fusion gene; WTS, whole transcriptome sequencing; WGS, whole genome sequencing; NA, no suitable materials for analysis.
