# Supplementary material for: Deep genomic characterization highlights complexities and prognostic markers of pediatric acute myeloid leukemia
Source: Commun Biol. 2023 Mar 31;6:356. doi: 10.1038/s42003-023-04732-2 (PMC10066286; doi:10.1038/s42003-023-04732-2)
Supplement: Supplementary file 6 — Supplementary Data 3 [file 42003_2023_4732_MOESM6_ESM.xlsx]

## Sheet: Supplementary Data 3
Supplementary Data 3. Differential gene expression analysis of TP53-altered vs. TP53-wild-type pediatric AML patients by DESeq2.
Gene	baseMean	log2FoldChange	lfcSE	pvalue	padj
FTO	725.46	3.18703	0.556599	1.39319e-09	1.49461e-05
IRS2	3844.65	2.36817	0.543862	1.38107e-06	0.000987743
TRPS1	661.825	2.25089	0.671849	0.00011553	0.0128644
TIAM1	166.324	2.08265	0.727972	0.000417191	0.0277989
SERPING1	853.135	2.02518	0.609238	0.000125584	0.0134727
SMAD6	104.11	1.86494	0.658458	0.000388628	0.0263873
HRK	131.106	1.71492	0.584765	0.000328138	0.0237856
SLC7A11	165.498	1.67564	0.652499	0.000871541	0.0438962
PPFIBP1	599.461	1.5717	0.551985	0.000414973	0.0277989
BRIP1	321.772	1.55263	0.352996	7.83393e-07	0.000700354
FGD6	132.233	1.53755	0.499197	0.000213079	0.0181421
AUTS2	349.166	1.51023	0.497649	0.000252032	0.020175
ELL2	1043.83	1.49984	0.542362	0.000471813	0.030309
ANKS1A	823.545	1.46932	0.369574	8.79275e-06	0.00336888
DNAH14	314.177	1.45323	0.571464	0.00106261	0.0487166
SIK1	3532.5	1.44121	0.641181	0.00231845	0.0740027
ICOSLG	1412.83	1.42839	0.574123	0.00123472	0.0527734
ZIK1	129.31	1.40521	0.552158	0.000604537	0.0358314
SPRY2	597.306	1.40029	0.661906	0.00308391	0.0848314
ARHGEF7	2014.46	1.3743	0.353887	1.11663e-05	0.00360538
DLG5	289.015	1.36137	0.388556	4.84424e-05	0.00807741
NPC1	714.253	1.31485	0.364731	3.25937e-05	0.00672433
CPD	3369.1	1.30602	0.466847	0.000420175	0.0278249
ACSBG1	99.897	1.30282	0.670519	0.00402882	0.0979621
KIF14	287.747	1.27777	0.449336	0.000387278	0.0263873
NXT2	558.968	1.23867	0.459946	0.000640691	0.0371532
SLA2	489.354	1.22415	0.486081	0.00119384	0.0518523
RAB15	141.916	1.21578	0.50979	0.00153153	0.0608527
CROT	155.67	1.18415	0.388136	0.00023281	0.0190656
LRIG1	165.666	1.15685	0.566773	0.00290119	0.0819051
ETV3	936.78	1.14867	0.439914	0.00090538	0.044405
MSANTD3	186.061	1.14171	0.228572	7.90817e-08	0.000115539
IQGAP3	683.522	1.10719	0.413178	0.000728873	0.0395931
KIFAP3	430.462	1.10715	0.477913	0.00170085	0.0635283
BUB1B	504.538	1.10185	0.437362	0.000854761	0.0436636
KNTC1	1715.29	1.10161	0.264569	2.58725e-06	0.001542
ACVR2B	200.091	1.09943	0.5679	0.00412002	0.0983384
CIT	680.342	1.0988	0.495791	0.00187655	0.0664411
PRKCI	583.661	1.05612	0.309402	6.04831e-05	0.00831875
BEND3	136.762	1.05272	0.240035	1.01896e-06	0.000780813
RBMS2	169.23	1.03471	0.461782	0.00222447	0.0731886
CDH8	131.046	1.02216	0.406912	0.000967413	0.0461263
NEIL3	98.5166	1.00898	0.49366	0.00273223	0.0794345
HELB	265.945	1.00367	0.441387	0.00181776	0.0652246
SHQ1	481.09	0.994391	0.282759	4.34548e-05	0.00791839
ZNF813	241.158	0.977751	0.445487	0.00226703	0.073831
MLLT11	358.055	0.973742	0.476762	0.00297687	0.0829503
NEK2	225.278	0.971553	0.42675	0.00172459	0.0636445
CRY1	361.937	0.965251	0.490079	0.00387855	0.0958735
ZNF528	344.762	0.950898	0.443584	0.00266364	0.0789638
KANK1	347.256	0.918312	0.538881	0.00567416	0.114207
ATXN7	1610.71	0.913911	0.442474	0.00346848	0.0909776
IFT57	478.402	0.904259	0.400702	0.0019873	0.0693468
TTK	271.757	0.900907	0.477809	0.00387233	0.0958735
ARMC8	1541.47	0.898797	0.256051	4.35069e-05	0.00791839
PYGM	138.581	0.896682	0.507774	0.00528011	0.111069
TMEM87A	1654.81	0.889735	0.321245	0.000762489	0.0406964
ZFAND4	273.927	0.886555	0.388594	0.00184315	0.0656921
CPS1	214.313	0.880112	0.565395	0.00824531	0.134923
PKD2	876.307	0.878365	0.426878	0.00397231	0.0972944
SLC16A7	144.022	0.875033	0.491562	0.00551157	0.114052
MMD	209.189	0.86337	0.355792	0.00134346	0.0558299
GKAP1	127.401	0.83926	0.357103	0.00144517	0.0580665
EPHX1	292.637	0.839196	0.348626	0.00133772	0.0558299
HIC2	543.954	0.83819	0.325744	0.00120469	0.0521126
PER2	792.049	0.815996	0.382073	0.00295606	0.0829503
TNPO1	2236.09	0.815708	0.352787	0.00237937	0.0750761
BMI1	2973.7	0.808622	0.667841	0.0134186	0.16896
HCN3	116.264	0.804855	0.412129	0.00369808	0.0937896
MAPK11	382.247	0.798892	0.609648	0.00693743	0.124874
FAM227A	96.0623	0.797785	0.474927	0.00688209	0.124397
BCAM	220.275	0.797755	0.463055	0.00645715	0.122343
C2CD2	602.57	0.795063	0.491476	0.00734728	0.127337
LRP12	361.411	0.792904	0.503276	0.00746343	0.12852
ZNF223	104.988	0.791864	0.383758	0.00300662	0.0833462
BRWD1	2151.72	0.783138	0.243562	0.000137588	0.0141479
SASS6	193.955	0.779809	0.326238	0.00142484	0.0579566
KLHL42	636.72	0.77808	0.258046	0.000264608	0.0204399
PTPRF	201.227	0.7744	0.533802	0.00967012	0.146074
TNFSF13B	1353.4	0.76224	0.925056	0.0157252	0.182201
SMURF2	683.52	0.760054	0.271198	0.000529195	0.0321924
B3GNT5	1087.62	0.757896	0.608133	0.0125526	0.163452
USP54	263.007	0.752353	0.549286	0.0103593	0.150998
BTBD3	809.651	0.750263	0.350706	0.00263483	0.0789638
CENPF	1740.1	0.750147	0.588038	0.0108808	0.154238
KIF18B	523.157	0.748492	0.376259	0.0038528	0.0958735
PUM1	2787.31	0.74653	0.35211	0.00412493	0.0983384
FOXRED2	299.511	0.745567	0.567564	0.0109119	0.154436
PRDM15	449.517	0.742234	0.245381	0.000259013	0.0204316
PAPSS2	112.504	0.741973	0.585401	0.0128823	0.165879
C12orf4	372.971	0.74103	0.242138	0.000235615	0.019149
RCC2	5944.91	0.73899	0.208835	6.99182e-05	0.00926028
RLF	1382.59	0.738494	0.3816	0.00458871	0.104016
CCDC150	203.376	0.73485	0.525402	0.0105165	0.151235
NCAPD3	1031.34	0.734836	0.349426	0.00424478	0.0996455
ADNP2	1188.71	0.731588	0.379133	0.00468414	0.104453
CCDC6	1298.42	0.723627	0.22023	0.000116317	0.0128644
TICRR	311.332	0.723257	0.425116	0.00611482	0.118411
FSTL1	108.442	0.719926	1.60652	0.0194195	0.20149
PCNT	2280.48	0.718921	0.281949	0.00106096	0.0487166
GDAP1	151.9	0.718855	0.582924	0.0125751	0.163522
ATL2	1089.73	0.713978	0.265937	0.000757444	0.0406293
FOXM1	692.482	0.712904	0.329925	0.00265303	0.0789638
TAF5L	730.902	0.71283	0.270598	0.000858782	0.0436636
MAGED1	966.112	0.709807	0.539024	0.012328	0.162077
DAAM1	449.553	0.704983	0.442895	0.00850917	0.137143
ZNF841	239.781	0.704558	0.507931	0.0113768	0.156877
ARHGEF10	150.036	0.699771	0.917507	0.0175525	0.19093
SOCS5	590.471	0.699627	0.298268	0.00189936	0.0670275
RGPD5	3236.54	0.69899	0.600232	0.0149192	0.177907
DNMT3B	633.74	0.695063	0.794593	0.0188108	0.197846
ABI2	763.563	0.692304	0.444973	0.0118742	0.159633
RPS6KB1	879.732	0.689667	0.231679	0.000323023	0.0237089
CAMSAP1	969.601	0.688964	0.316441	0.00284543	0.0807561
PIF1	214.689	0.686636	0.358165	0.00480851	0.105277
CEP76	215.382	0.68321	0.308899	0.00265975	0.0789638
TXNRD1	2449.04	0.682967	0.283859	0.00233045	0.0740027
PHF13	432.73	0.682705	0.645019	0.0165117	0.187051
CHD9	2199.41	0.678185	0.348785	0.00482747	0.105477
USP22	5679.15	0.672374	0.247151	0.000689778	0.038733
SYAP1	1374.07	0.672132	0.262711	0.00115448	0.0507118
NAV3	113.703	0.672092	0.397725	0.00759148	0.130092
GPRIN3	589.445	0.670735	0.755233	0.018222	0.19529
PIAS2	613.286	0.6702	0.268051	0.00133665	0.0558299
ZNF510	237.838	0.666758	0.330679	0.00418126	0.0989214
OPA1	3382.34	0.666542	0.367819	0.00574603	0.115006
PIP5K1A	1098.14	0.662107	0.2868	0.00201719	0.0694224
MEX3B	642.238	0.655493	0.695867	0.0185521	0.196086
TMEM237	176.923	0.655352	0.352136	0.00568705	0.114252
USP13	294.21	0.649812	0.408083	0.00891078	0.140581
SREK1	4427.33	0.643844	0.315932	0.00663916	0.12276
BBX	1277.38	0.643094	0.453355	0.0116254	0.158673
DYNC1LI2	2575.92	0.642687	0.367594	0.00934597	0.142578
LPIN1	1584.72	0.64219	0.469214	0.0153329	0.180561
KIF23	441.201	0.641388	0.406483	0.00875799	0.138988
LRP8	454.608	0.640357	0.391594	0.00811191	0.134123
IL9R	81.8938	0.636185	0.723998	0.0185186	0.196074
NDC80	356.479	0.635248	0.365482	0.00693472	0.124874
MTMR4	1157.37	0.632792	0.341478	0.00563777	0.114207
SCAF4	1378.39	0.629309	0.285813	0.00283623	0.0807331
PSMD2	3323.35	0.628365	0.221387	0.00104401	0.0484855
TBC1D8B	3004.27	0.626669	0.436119	0.0133227	0.168364
CNTLN	250.719	0.624355	0.277448	0.00246919	0.0769264
GIGYF2	1451.04	0.623406	0.233639	0.000914756	0.044405
AACS	444.367	0.622036	0.318467	0.00503805	0.107881
STIL	388.399	0.621389	0.405345	0.00963596	0.146009
HLTF	760.224	0.620861	0.432395	0.0111753	0.15594
FRYL	2035.68	0.620578	0.306001	0.00479145	0.105118
PKP4	748.021	0.619296	0.34934	0.00685556	0.124234
PPP2R1B	632.234	0.614575	0.252877	0.00169893	0.0635283
CDCA8	413.404	0.60985	0.445997	0.0118272	0.159601
SLC4A7	608.269	0.609687	0.550847	0.0160027	0.183301
MTF2	1299.55	0.609607	0.200632	0.000307598	0.0230763
DMC1	130.742	0.609553	0.486324	0.0152835	0.180177
ARHGAP23	744.986	0.608846	0.432694	0.0129232	0.166036
FUBP3	802.928	0.607744	0.253132	0.0018009	0.0652246
KIF20B	580.867	0.607416	0.347322	0.00733008	0.127337
ASPM	569.63	0.606624	0.543486	0.0154315	0.180927
REXO1L1P	131.555	0.60176	0.505725	0.0163455	0.185685
SOGA1	1256.66	0.600426	0.352902	0.00785735	0.132329
ZBTB39	379.96	0.599692	0.29899	0.00472255	0.104728
ZBED3	435.032	0.598528	0.339721	0.00763371	0.130405
HSPA13	623.551	0.597957	0.311397	0.0053722	0.112453
FAN1	851.396	0.597544	0.410076	0.0121173	0.161083
NAB1	775.632	0.592319	0.269342	0.00319241	0.0869243
CREG1	2684.98	0.589828	0.256897	0.00247386	0.0769264
CEP72	141.227	0.588273	0.330289	0.00701613	0.126079
SPAG9	2147.56	0.586397	0.386219	0.0112679	0.15638
CLCN6	790.136	0.585884	0.217239	0.000897613	0.044405
ZNF331	751.97	0.583693	0.466894	0.0154221	0.180927
SIRT1	868.674	0.583407	0.273463	0.00352219	0.0914915
TP53INP2	1078.39	0.582305	0.758009	0.0193003	0.200672
ZBED4	1459.68	0.581065	0.273977	0.00390143	0.0962174
SLC25A34	126.927	0.580555	0.472098	0.0149263	0.177907
PSTK	193.416	0.580099	0.245161	0.00204727	0.0697242
ZEB1	479.827	0.579633	0.762544	0.0223134	0.213053
KAT6B	1689.21	0.579037	0.352342	0.0097083	0.146074
RNMT	1365.92	0.578163	0.308849	0.00654223	0.122343
PCGF6	189.183	0.577034	0.294153	0.00537738	0.112453
TMEM25	100.872	0.576261	0.554536	0.0190409	0.199094
PPP4R2	1716.28	0.576027	0.246271	0.0023768	0.0750761
ZNF10	279.956	0.575518	0.384868	0.0119472	0.160045
ZCCHC14	371.15	0.574666	0.439211	0.0148086	0.177505
DUSP23	678.097	0.569495	0.542406	0.0175449	0.19093
FBXO21	314.136	0.569166	0.421745	0.0145449	0.175521
IFT140	494.242	0.569034	0.312983	0.00796978	0.133083
BLOC1S6	5270.4	0.568831	0.33896	0.0109603	0.154713
ATAD5	462.204	0.568252	0.361353	0.00998302	0.148541
LSS	1053.15	0.567281	0.287649	0.00535845	0.112453
ARL5A	912.161	0.566126	0.246294	0.00266512	0.0789638
THUMPD1	1300.06	0.56529	0.287252	0.00551458	0.114052
U2SURP	3082.99	0.564025	0.221351	0.00141093	0.0579566
ABHD13	599.414	0.561945	0.275072	0.00464581	0.104268
GOLT1B	564.724	0.561495	0.261703	0.00381226	0.0957798
AUH	253.471	0.55987	0.272737	0.0046069	0.104016
CHORDC1	983.341	0.559224	0.268299	0.00420197	0.0989214
NUP107	1031.32	0.557917	0.260431	0.00387062	0.0958735
PIK3C2B	895.109	0.556637	0.512051	0.018518	0.196074
USP6NL	815.019	0.555506	0.373575	0.0124308	0.162631
WRN	597.583	0.554758	0.315554	0.00789529	0.13276
QPRT	712.328	0.552478	0.468315	0.0182465	0.195357
RTTN	367.554	0.55157	0.228699	0.00199953	0.0694207
CCNL2	5197.39	0.551153	0.265417	0.0071263	0.1268
ZNF268	298.4	0.550513	0.308007	0.00797657	0.133083
HMGN1	9061.11	0.55026	0.221363	0.00164805	0.0626355
LSG1	1391.58	0.547646	0.262491	0.00447641	0.102833
UAP1	469.931	0.547537	0.328969	0.00987876	0.147194
FYTTD1	1441.84	0.546163	0.325349	0.0133744	0.168602
ZNF432	368.091	0.544276	0.258974	0.0043821	0.101536
SWT1	175.048	0.544221	0.382645	0.0141013	0.17326
MARK4	920.28	0.541993	0.232395	0.00229073	0.0740027
LINC00923	242.638	0.540464	0.389732	0.0145792	0.175736
CEP290	524.392	0.539679	0.24433	0.003481	0.0910834
ZFP1	196.255	0.538864	0.426034	0.016892	0.188838
CSDE1	12076.6	0.534103	0.210813	0.00158318	0.0610948
TRAPPC10	2602.97	0.532544	0.296228	0.0105417	0.151394
NEDD4	1871.51	0.528518	0.342937	0.0128466	0.165647
ZNF639	832.296	0.528457	0.278456	0.00685083	0.124234
TLK2	1160.97	0.527793	0.221297	0.00232414	0.0740027
MTMR2	457.792	0.525923	0.271334	0.0064244	0.122093
MOB1B	1998.33	0.525553	0.413011	0.0196911	0.20268
TM9SF3	4265.79	0.525519	0.269421	0.00784382	0.132309
ATRX	1744.77	0.522959	0.36239	0.0152155	0.180177
UGGT2	226.9	0.522503	0.40426	0.0167563	0.188062
MAST4	661.968	0.522287	0.546255	0.0230087	0.216145
FAM199X	967.657	0.520782	0.254707	0.00527995	0.111069
POU2F1	1097.02	0.520283	0.349489	0.0141801	0.173552
TMEM65	361.875	0.519522	0.49765	0.0221692	0.211971
MIPOL1	2058.67	0.518752	0.440456	0.0200252	0.20268
GABPA	797.857	0.518272	0.239925	0.00409848	0.0983384
GEN1	556.241	0.517612	0.322125	0.01126	0.15638
DHX36	997.051	0.51712	0.199618	0.00140974	0.0579566
BRMS1L	135.427	0.51628	0.389191	0.0167116	0.188062
SRSF10	5382.41	0.515972	0.298377	0.00975347	0.146496
SF3A3	2310.51	0.515095	0.235063	0.00502324	0.107812
DNMBP	379.91	0.513439	0.369229	0.0156318	0.18213
FARP1	166.042	0.512936	0.446854	0.0206594	0.204083
SUMO3	2277.12	0.512523	0.216882	0.00249758	0.0772163
KIAA1328	1986.72	0.510712	0.499342	0.0232746	0.216933
NAPG	915.522	0.509937	0.255161	0.00589871	0.116326
NUP160	1240.91	0.509192	0.254838	0.00557115	0.114165
SLC39A11	596.426	0.509159	0.343844	0.0129542	0.166235
UTP15	340.774	0.508985	0.264169	0.00650074	0.122343
G2E3	509.563	0.508056	0.3505	0.0149572	0.177907
HP1BP3	4594.78	0.507445	0.365294	0.0223221	0.213053
CTDSPL2	1400.14	0.507069	0.341338	0.0155975	0.182078
CAND1	2191.57	0.50642	0.266299	0.00733186	0.127337
KDM4A	1312.71	0.505917	0.282518	0.00860068	0.137714
VEZF1	1328.9	0.503826	0.25961	0.00678668	0.123612
DHX15	4467.65	0.503609	0.252881	0.00615795	0.118845
FAM102B	982.766	0.50259	0.353082	0.0160268	0.183301
ZNF155	136.718	0.502116	0.302093	0.0111469	0.15594
DZANK1	100.54	0.501622	0.332736	0.0141471	0.173451
POLA1	517.293	0.499669	0.363797	0.0167077	0.188062
SSBP3	1815.6	0.498432	0.235509	0.00462209	0.104016
ARID3B	814.465	0.498358	0.390623	0.0187166	0.197241
TLE1	308.477	0.497433	0.689415	0.0237248	0.218062
EOGT	390.595	0.495929	0.258382	0.0072558	0.127337
DOCK7	469.628	0.495831	0.304501	0.0121934	0.161495
MAB21L3	166.575	0.494462	0.516372	0.0242839	0.219882
POM121C	2062.24	0.494226	0.263452	0.00782445	0.13219
GLUL	15924.5	0.493592	0.408028	0.0315423	0.24763
SPINK9	109.036	0.491268	0.526948	0.0245865	0.221093
SUDS3	1216.32	0.491022	0.181633	0.00111768	0.0497531
EXOSC10	1931.58	0.490681	0.241363	0.00579364	0.115743
RAB3GAP2	936.014	0.489142	0.225148	0.00425844	0.099748
GOLGA2	1249.1	0.488756	0.202928	0.00242722	0.076138
EME1	157.226	0.487201	0.371332	0.0176473	0.191426
RRP15	577.736	0.486911	0.305774	0.0132123	0.167742
ARF3	4232.88	0.484454	0.233173	0.00542095	0.113144
WDR45B	1891.48	0.484092	0.348583	0.0174221	0.19093
PTBP2	1098.32	0.483173	0.307887	0.0136567	0.170688
SYP	125.794	0.482459	0.283144	0.0109786	0.154768
PHTF1	772.69	0.481947	0.373066	0.0188557	0.19793
CEP55	173.418	0.47963	0.482495	0.0223533	0.213152
ARID1A	4024.24	0.478826	0.284916	0.011298	0.156394
UBAP2L	2555.16	0.478611	0.194046	0.00211897	0.0712611
AEBP1	1107.58	0.476907	1.01928	0.0226566	0.21415
MAPKBP1	849.096	0.475275	0.434897	0.0289366	0.238378
HMGXB4	692.895	0.474815	0.334891	0.016586	0.187695
ZKSCAN2	227.908	0.474535	0.288248	0.0123609	0.162311
DHX40	904.308	0.473641	0.241119	0.00705223	0.126516
DPPA4	274.033	0.473472	0.827604	0.0256548	0.226099
TAF5	155.325	0.473258	0.270379	0.0102707	0.150319
CCDC138	143.028	0.472023	0.339225	0.0178168	0.192655
GTF3C4	815.938	0.471631	0.217875	0.00457152	0.103905
ERCC6L2	411.409	0.471553	0.322108	0.0161976	0.184662
SCRN3	287.613	0.471193	0.269329	0.0105565	0.151403
SRSF11	6387.77	0.470895	0.282118	0.0123768	0.16232
WDPCP	1534	0.468463	0.265102	0.0104634	0.151235
OTUD3	651.66	0.468198	0.245691	0.00812798	0.134149
ERLEC1	617.83	0.467466	0.235781	0.00651453	0.122343
ATP11C	495.989	0.466016	0.319048	0.0159064	0.182898
ZNF195	679.185	0.464614	0.218273	0.00513762	0.109787
ZNF395	1624.87	0.4642	0.410373	0.0292443	0.239308
MARCKSL1	2110.18	0.464186	0.472654	0.0267009	0.230661
TAF4	554.304	0.463591	0.263714	0.0104953	0.151235
CKAP5	1720.5	0.463586	0.366116	0.0207798	0.204331
ITGB3BP	305.711	0.461221	0.295842	0.0142133	0.173552
WDR41	948.115	0.461062	0.215787	0.00502479	0.107812
ZC3H11A	5047.77	0.459332	0.19784	0.00656279	0.122343
PRC1	995.411	0.458659	0.360426	0.0203155	0.203496
ELF2	1509.45	0.45811	0.273576	0.0118656	0.159633
INCENP	639.025	0.457924	0.411446	0.0225599	0.213613
ETS2	3053.76	0.4577	0.400375	0.0281578	0.235079
RDH16	93.4265	0.457376	0.369653	0.0218955	0.210291
FSIP2	1325.03	0.456633	0.345016	0.0201426	0.202711
PPP6R3	2928.42	0.456435	0.220683	0.00605845	0.118173
DBR1	380.97	0.453362	0.256808	0.0109587	0.154713
STK36	436.896	0.45316	0.341041	0.0198092	0.20268
LANCL1	750.687	0.451877	0.373755	0.0227234	0.214592
POFUT2	713.377	0.451767	0.254895	0.0108835	0.154238
TP53BP1	1278.86	0.450632	0.242869	0.00929745	0.142287
OSBPL8	3602.97	0.450375	0.393756	0.0246239	0.221244
KMT2D	5994.95	0.449529	0.40381	0.0276019	0.233299
RABGAP1	939.213	0.447701	0.363296	0.0232574	0.216933
AP4E1	495.74	0.446815	0.210478	0.00555118	0.114144
SEPSECS	396.156	0.446748	0.214259	0.00604695	0.118163
BPTF	2164.3	0.446523	0.241962	0.00932654	0.142529
KANK2	711.484	0.446491	0.360807	0.0235873	0.217954
KANSL1	2042.49	0.446008	0.287302	0.0175519	0.19093
TADA1	336.038	0.445625	0.22376	0.0073413	0.127337
CENPE	383.993	0.445356	0.549511	0.0270425	0.230801
ATXN7L3	2226.74	0.444674	0.172663	0.00182396	0.0652246
DDX18	1680.78	0.444632	0.25721	0.0115806	0.158624
YAF2	762.631	0.443382	0.259995	0.0127743	0.16531
ARID1B	2347.43	0.441874	0.325718	0.019905	0.20268
TUBGCP3	1172.44	0.44173	0.265698	0.0131939	0.167706
POGZ	2803.3	0.441719	0.313636	0.0204746	0.203877
RRP1B	1087.36	0.441412	0.269743	0.0138692	0.172409
MYO19	1161.36	0.439534	0.206015	0.00524172	0.110914
C1orf216	580.668	0.439103	0.304808	0.0188795	0.197985
URB2	402.805	0.43683	0.292753	0.0179886	0.193756
TMEM212	429.405	0.436395	0.334035	0.0228696	0.215446
ABL2	857.256	0.436326	0.346968	0.0224099	0.213306
TMEM209	603.058	0.434947	0.214863	0.00715082	0.1268
STRIP1	1129.27	0.434372	0.198361	0.00495755	0.107021
HERC2	2765.47	0.434241	0.233518	0.0100893	0.149207
PARPBP	227.329	0.434007	0.300599	0.0182873	0.195405
HIVEP1	685.007	0.433583	0.368897	0.0256917	0.226103
UBAP2	937.687	0.43357	0.2548	0.0128955	0.165879
SMARCD1	1503.36	0.433359	0.273336	0.0160112	0.183301
CTNND1	1446.5	0.432882	0.457458	0.0298397	0.241055
MTA2	3201.05	0.432806	0.210155	0.0066903	0.12276
DDX20	490.041	0.431843	0.236981	0.010778	0.153827
NOL9	1382.6	0.43109	0.193039	0.00461801	0.104016
ZNF615	174.929	0.431023	0.373921	0.0269324	0.230801
LMAN1	1572.15	0.430948	0.304186	0.0198916	0.20268
ZNF236	530.284	0.428928	0.37194	0.0272657	0.23178
HECTD1	3115.11	0.42769	0.257177	0.0146562	0.176269
IREB2	1879.65	0.427495	0.289425	0.019304	0.200672
ATAD2	1370.92	0.427483	0.316333	0.0225327	0.213543
SS18	1045.64	0.427439	0.276508	0.0172768	0.190098
ABHD17B	758.767	0.427363	0.378303	0.0270645	0.230801
SMC4	3010.87	0.426981	0.458445	0.0290527	0.23865
TPR	3242.28	0.426887	0.266401	0.0200906	0.202711
RBM41	204.524	0.426595	0.48516	0.0297686	0.241055
GPATCH8	1489.7	0.426501	0.38143	0.0277497	0.233673
FAM193A	1353.7	0.425667	0.265143	0.0158828	0.182823
VAMP7	902.104	0.425406	0.208766	0.00726781	0.127337
PRDM4	705.957	0.424995	0.229357	0.0103929	0.151077
MED24	1830.08	0.424407	0.179011	0.00333427	0.0889801
NAP1L5	139.302	0.423713	0.426064	0.0290498	0.23865
LCLAT1	386.504	0.4234	0.248071	0.0133333	0.168364
KDM3A	2788.34	0.423235	0.244917	0.0133398	0.168364
MIA3	1164.94	0.423123	0.244209	0.0124819	0.163101
CLSPN	392.982	0.422796	0.496884	0.0282824	0.235936
MED14	1103.81	0.422519	0.267108	0.0166504	0.188062
SMC5	1230.26	0.421558	0.290058	0.0200005	0.20268
AMBRA1	826.103	0.417659	0.246227	0.0142361	0.173552
ZBTB9	178.7	0.416758	0.375459	0.0288351	0.238378
NEDD1	309.249	0.416071	0.292534	0.0212361	0.206869
RNF168	1044.09	0.415802	0.312026	0.022468	0.213306
TOR3A	1150.76	0.415216	0.223962	0.0108326	0.153994
NOP2	1485.23	0.41506	0.314517	0.0239172	0.218563
HIPK1	4581.38	0.41459	0.380856	0.0321011	0.249073
DHX9	5513.02	0.413547	0.250683	0.0153608	0.180691
MSL2	1956.99	0.413161	0.257245	0.0166973	0.188062
RAB28	203.456	0.413023	0.236631	0.0131573	0.167706
SLX4	382.592	0.412216	0.278211	0.0197328	0.20268
HEATR6	401.648	0.411857	0.288023	0.0212583	0.206869
PRDM2	2187.04	0.411734	0.269211	0.0189183	0.198198
ZNF713	214.759	0.41115	0.29921	0.0231993	0.216866
MAPK8	868.06	0.411099	0.276636	0.0199914	0.20268
ASH1L	1831.89	0.410549	0.411798	0.0318626	0.248057
CCDC47	1291.6	0.409698	0.237899	0.013819	0.172183
CRKL	2240.52	0.409645	0.18874	0.00570943	0.114487
PRKD3	925.744	0.408875	0.415107	0.0323303	0.249308
ZNF75A	414.336	0.407564	0.253507	0.0170318	0.188838
UBA6	1744.83	0.407515	0.411026	0.0328646	0.25059
ARMCX5	265.485	0.407259	0.257668	0.0178958	0.193145
ZNF708	427.073	0.407119	0.305211	0.0251174	0.223804
BZW1	5794.35	0.407038	0.314832	0.0276232	0.233299
BAZ1B	1829.46	0.406815	0.240016	0.0150654	0.178785
CENPL	198.685	0.406515	0.291196	0.0219894	0.210815
SKIL	1007.83	0.406065	0.541397	0.0331897	0.2511
TP53BP2	2342.25	0.405709	0.327735	0.0271733	0.231178
HS2ST1	624.817	0.404713	0.329036	0.0266723	0.230661
SIN3A	2067.91	0.403784	0.301426	0.0264148	0.230201
ZNF568	99.0703	0.403779	0.372651	0.0305746	0.244109
UBXN7	2499.36	0.403312	0.374785	0.0323486	0.249308
KIF2C	497.773	0.403084	0.420013	0.0307926	0.245163
ANKRD13C	415.767	0.402811	0.250239	0.017566	0.19093
DCAF16	1470.17	0.402676	0.289311	0.0236406	0.218062
CLASP1	2052.88	0.402656	0.317002	0.0276573	0.233299
SLBP	1379.49	0.400048	0.296468	0.0237819	0.218062
ORC4	2029.23	0.399893	0.176321	0.00472508	0.104728
ATF2	993.562	0.399093	0.212392	0.0110279	0.155222
PSMG1	551.824	0.398417	0.35078	0.0300983	0.242232
MIER3	686.966	0.398394	0.363318	0.031292	0.247202
ATP2B4	2858.5	0.398142	0.335755	0.0289653	0.238378
ABCB9	214.515	0.398047	0.356107	0.0314876	0.24763
METTL2A	213.113	0.397918	0.262776	0.0206101	0.203877
MYO9A	828.193	0.397793	0.414218	0.0319903	0.24851
KLHL26	191.466	0.397296	0.332141	0.0298418	0.241055
ZNF92	357.942	0.397076	0.355112	0.030882	0.245227
TMEM67	130	0.395773	0.457869	0.0344015	0.254699
PIK3R3	136.573	0.39554	0.37567	0.0329265	0.25059
PASK	790.514	0.395396	0.284609	0.0239239	0.218563
FNBP4	2808.87	0.393731	0.258457	0.0207404	0.204331
GABPB1	704.359	0.39272	0.290819	0.0263193	0.230117
SLC26A2	509.798	0.392719	0.457031	0.0317827	0.247794
CEP95	1278.72	0.392468	0.277539	0.0239792	0.218563
TGDS	161.252	0.39142	0.334753	0.0311781	0.246677
POLQ	396.828	0.39135	0.312989	0.0272884	0.231789
MOB4	837.782	0.390653	0.287614	0.0259926	0.228065
FOXJ2	658.879	0.390331	0.212436	0.0122744	0.161982
ICA1L	316.87	0.390174	0.28813	0.0264099	0.230201
USP33	1594.14	0.390169	0.176008	0.00562238	0.114207
RDX	582.41	0.38938	0.285093	0.0255058	0.225425
R3HDM1	796.503	0.389256	0.201708	0.010184	0.149546
VEZT	774.561	0.387854	0.22766	0.0161822	0.184662
RSF1	1082.54	0.387248	0.250833	0.0204492	0.203877
CHUK	685.667	0.387034	0.290288	0.0267185	0.230661
TRIP13	258.176	0.386704	0.311825	0.029435	0.240319
MTAP	653.211	0.386688	0.400961	0.0327875	0.25059
CNOT2	2399.33	0.386201	0.246325	0.020285	0.203496
BLM	528.28	0.385634	0.312906	0.0297934	0.241055
PTTG1IP	4218.83	0.385259	0.176805	0.00629689	0.12094
TMEM201	599.791	0.384935	0.202595	0.0112511	0.15638
WRB	328.659	0.384714	0.289195	0.0265773	0.230661
GMCL1	716.456	0.383805	0.33464	0.0324089	0.249433
UHMK1	2728.09	0.382819	0.262301	0.02567	0.226099
BRD3	1198.9	0.381332	0.222545	0.0162381	0.184732
CYP3A5	568.9	0.380572	0.447653	0.0360393	0.260182
AMMECR1L	699.224	0.379754	0.192297	0.0100058	0.148674
RASEF	773.115	0.379568	0.512448	0.0342315	0.254552
YWHAQ	4380.85	0.378605	0.222898	0.0167787	0.188062
AZIN1	3260.32	0.37822	0.25921	0.0239683	0.218563
HHEX	2293.85	0.378158	0.394487	0.0332176	0.251133
KPNA6	2021.09	0.377253	0.210091	0.0143267	0.173865
N4BP2	1096.57	0.377119	0.35688	0.0372492	0.261867
PLAA	826.011	0.376619	0.288115	0.0280978	0.235079
GPR89A	393.501	0.375936	0.210193	0.0143839	0.173969
FBXO31	536.029	0.375598	0.248338	0.0224421	0.213306
CAPRIN2	656.414	0.375558	0.550243	0.0354867	0.258453
2005-03-01	992.429	0.375137	0.249944	0.0226038	0.213839
LBR	2980.41	0.375091	0.363171	0.0377467	0.263809
NCOR2	3968.41	0.374276	0.246731	0.0230678	0.216321
PHC1	1116.44	0.372438	0.319003	0.0340166	0.253424
B3GALNT2	222.941	0.372347	0.48214	0.0352212	0.25792
YLPM1	2069.95	0.372235	0.186938	0.0100974	0.149207
RLIM	2666.21	0.371995	0.376191	0.0384962	0.265636
ZNF362	669.408	0.37177	0.248663	0.0236728	0.218062
QSER1	592.39	0.371399	0.307768	0.0316783	0.24763
KDM5A	3555.48	0.370957	0.287392	0.0308283	0.245163
UBR3	741.891	0.370068	0.20029	0.0132479	0.167797
TMEM39A	662.147	0.369191	0.304591	0.0337554	0.252325
SBNO1	2187.95	0.369115	0.285676	0.0338912	0.252665
HAUS6	730.862	0.368345	0.233903	0.021092	0.206267
NDC1	625.407	0.367865	0.280053	0.0284188	0.236706
RNF115	1528.99	0.366351	0.211989	0.0169766	0.188838
PKD1	3750.95	0.36596	0.30754	0.0346498	0.255479
PHIP	3055.04	0.365625	0.318491	0.0387249	0.266332
PDCL	369.964	0.365196	0.236779	0.0228279	0.215389
CCNT1	1595.75	0.364401	0.349665	0.0381059	0.264673
ZNF45	337.414	0.364167	0.315639	0.0352884	0.25806
ATG16L1	951.207	0.362352	0.232386	0.0225292	0.213543
DESI2	715.363	0.361927	0.292237	0.0341093	0.253938
VGLL4	1050.81	0.36176	0.282324	0.0316146	0.24763
TRAF6	550.031	0.361443	0.277341	0.0329119	0.25059
RPRD2	1173.78	0.36131	0.285605	0.0327865	0.25059
CEP78	634.774	0.35978	0.218753	0.0200344	0.20268
MADD	3072.04	0.359338	0.218766	0.0330119	0.25059
ZFP36L2	10216.8	0.358865	0.396633	0.0404439	0.271387
CEP152	487.267	0.357606	0.288067	0.0330289	0.25059
ZCCHC4	222.779	0.357272	0.162072	0.00665491	0.12276
CDK17	1096.79	0.35711	0.36526	0.0413022	0.272503
ZNF160	598.192	0.356643	0.277167	0.033303	0.251425
SLC25A12	314.055	0.355656	0.193411	0.0142239	0.173552
USP9X	3687.62	0.354908	0.315211	0.0387649	0.266332
NPEPPS	2363.01	0.35443	0.281796	0.0416243	0.272625
SEC22C	906.154	0.353487	0.22771	0.0238261	0.21828
MLLT10	1463.86	0.353095	0.303542	0.0364928	0.261346
BCAP29	682.758	0.352672	0.215408	0.0212246	0.206869
ASTN2	1783.24	0.352066	0.403974	0.0426152	0.274762
HACE1	363.994	0.352044	0.302513	0.0370585	0.261791
ROCK1	3949.6	0.352041	0.363148	0.0408567	0.272019
FAM91A1	2389.94	0.351573	0.316993	0.0406964	0.271995
VASH2	95.2926	0.351413	0.341128	0.0411214	0.272019
DUOX1	157.157	0.351402	0.359901	0.0418027	0.272952
USP49	527.076	0.351357	0.350611	0.042207	0.273875
ARVCF	308.919	0.351261	0.507202	0.0280289	0.234893
KIDINS220	2041.06	0.351059	0.277574	0.0351907	0.257873
INVS	363.806	0.350701	0.259396	0.0317385	0.24763
XPO1	4640.3	0.350641	0.23337	0.0266272	0.230661
MCM8	289.126	0.350081	0.378213	0.039399	0.267007
TSC1	1103.25	0.349831	0.215304	0.0218302	0.209852
AP1G1	3455.41	0.348646	0.297607	0.0395711	0.267835
MYSM1	1460.81	0.348449	0.391016	0.0421213	0.273875
MIB1	1540.1	0.348446	0.340243	0.0414046	0.272625
BTBD7	776.729	0.347958	0.24616	0.0294788	0.240493
ACBD5	756.495	0.347817	0.235811	0.0271644	0.231178
NBPF9	1440.67	0.347751	0.436627	0.0397532	0.26839
SUZ12	1477.11	0.347639	0.198674	0.0179544	0.193583
DNAJB14	1180.7	0.345974	0.28913	0.0382309	0.265041
SECISBP2L	1415.41	0.3453	0.320656	0.0430676	0.275442
TAF1	1335.78	0.345192	0.284744	0.0387314	0.266332
INTU	452.704	0.34504	0.397004	0.0429961	0.275338
NAA30	573.434	0.344273	0.229694	0.0276604	0.233299
ARHGAP11A	897.016	0.343687	0.417042	0.0420493	0.273875
E2F6	340.106	0.342638	0.257743	0.0345892	0.255384
REL	4683.57	0.342481	0.31639	0.0442048	0.279123
DKC1	1986.97	0.342456	0.206048	0.0212693	0.206869
YTHDF3	2270.43	0.342428	0.336514	0.0444274	0.279869
LRRC8A	1203.64	0.342245	0.29798	0.0410819	0.272019
ACBD7	91.4802	0.342152	0.290488	0.0392532	0.266787
USP14	1612.43	0.341772	0.212658	0.0235777	0.217954
KDM1A	1867.77	0.341738	0.229871	0.0280479	0.234893
GTPBP8	235.488	0.341562	0.264644	0.0363368	0.260924
DYRK1A	3334.39	0.340349	0.301804	0.0450687	0.280958
ZNF430	618.338	0.340269	0.292654	0.0411452	0.272019
KIF5B	3119.9	0.340188	0.239321	0.0313994	0.247322
USP21	541.251	0.339609	0.192848	0.0180388	0.194102
INTS2	366.258	0.339068	0.283017	0.0392701	0.266787
FRS2	607.436	0.338875	0.383467	0.0452816	0.281921
RAD51AP1	253.683	0.338502	0.371177	0.0428253	0.275108
DVL3	1396.32	0.33835	0.218852	0.0267543	0.230661
STAU1	1278.71	0.33808	0.193222	0.019182	0.200179
KCND1	145.572	0.337453	0.324345	0.0445498	0.280311
TWSG1	611.446	0.336266	0.339066	0.0426947	0.274762
WDR36	785.861	0.335691	0.263923	0.0361674	0.260522
MTR	1431.37	0.335584	0.321224	0.042566	0.274762
SUPT6H	3336.82	0.335558	0.210395	0.0234831	0.217553
MSI2	3114.62	0.33509	0.417446	0.0490731	0.292313
ZNF664	1104.27	0.335017	0.389088	0.0449977	0.280958
MORF4L2	2330.98	0.334766	0.211498	0.0250478	0.223555
SGTB	379.089	0.334403	0.30075	0.0429982	0.275338
POLR3A	596.213	0.334263	0.194774	0.0200744	0.202711
KLHL24	1851.59	0.334109	0.33708	0.0468908	0.285983
RBBP5	549.425	0.333887	0.199196	0.0220925	0.211426
FAM76B	928.448	0.333568	0.278197	0.0397379	0.26839
MAP4K5	1133.3	0.332922	0.329431	0.0467469	0.285631
BCAS3	387.519	0.332559	0.290128	0.0409752	0.272019
TUBG1	551.377	0.332509	0.304316	0.0448074	0.28076
FOSL2	5868.68	0.331934	0.435905	0.0414522	0.272625
C1orf109	242.267	0.33175	0.342032	0.0472701	0.286829
GAN	408.271	0.331728	0.268645	0.0407181	0.271995
DGKE	596.435	0.331609	0.38406	0.0417349	0.272675
PLEKHA3	728.274	0.331453	0.31939	0.0456839	0.282776
UBE4B	1357.11	0.331342	0.14936	0.00732848	0.127337
STRN3	557.891	0.330997	0.24701	0.0362035	0.260522
OTUD4	2359.46	0.330814	0.29735	0.0450108	0.280958
KIF4A	331.542	0.330694	0.429435	0.0413655	0.272625
RPAP2	2666.44	0.330226	0.294953	0.0448821	0.28076
AHDC1	919.328	0.329865	0.336731	0.0438747	0.277692
PEX13	518.197	0.329447	0.204632	0.0249101	0.222882
SMPD4	2016.1	0.329146	0.236824	0.0331833	0.2511
RCHY1	616.725	0.328617	0.244979	0.036865	0.261346
ZNF571	169.23	0.328615	0.312128	0.0468117	0.285826
LGALS8	2434.98	0.328598	0.296299	0.0449046	0.28076
ARID2	1365.29	0.327492	0.294481	0.0465875	0.285106
STAG2	3035.47	0.327411	0.261129	0.0478881	0.288358
MED1	960.283	0.327309	0.251479	0.0376119	0.263381
DDX52	1238.56	0.327274	0.208021	0.027052	0.230801
PBRM1	2020.86	0.32651	0.288045	0.0426947	0.274762
MKI67	2507.29	0.326075	0.440467	0.0405105	0.271453
GFM1	791.938	0.325938	0.201799	0.0255793	0.225856
SMC2	613.071	0.324861	0.38315	0.0455493	0.282132
CHD6	1770.62	0.324838	0.329982	0.0497948	0.293123
HSF2	409.737	0.324761	0.286768	0.0451407	0.281225
USP35	253.806	0.324625	0.264241	0.0415975	0.272625
SETD5	2584.6	0.324059	0.345127	0.0488546	0.29166
SCAI	847.667	0.323919	0.24076	0.0378038	0.263864
MEX3C	1853.65	0.32371	0.316185	0.0497144	0.293123
RBAK	355.255	0.323037	0.239023	0.0378406	0.263929
NEK4	406.273	0.322954	0.27467	0.0420663	0.273875
STK3	399.894	0.322792	0.274876	0.0432965	0.275962
RASGRP3	863.865	0.322761	0.414294	0.0464334	0.28465
ZNF211	371.726	0.322673	0.228303	0.0350807	0.257242
MMS22L	862.735	0.32204	0.306503	0.0469363	0.286098
ROCK2	977.877	0.321738	0.310242	0.0482807	0.28936
ZNF275	447.553	0.321735	0.290547	0.0476658	0.288089
GAPVD1	2380.04	0.321154	0.310982	0.0501189	0.294133
CHEK1	599.536	0.320837	0.309652	0.0493064	0.292358
ACBD3	729.243	0.320234	0.282973	0.045526	0.282132
TUBGCP4	550.304	0.320079	0.272761	0.0439864	0.278235
TTF2	820.549	0.319985	0.271764	0.042632	0.274762
ZNF26	674.219	0.319454	0.233335	0.0372139	0.261791
LATS2	1177.73	0.318406	0.400569	0.0498101	0.293123
MSTO1	740.818	0.31834	0.223603	0.0349189	0.256407
SLC25A42	428.908	0.317742	0.294246	0.0474859	0.287488
NR1D2	846.753	0.316939	0.323832	0.0490016	0.292212
SPC25	192.104	0.316762	0.321947	0.0493617	0.292409
DCHS1	414.671	0.316122	0.539811	0.0344011	0.254699
STK35	922.523	0.31555	0.224141	0.0364971	0.261346
CCNYL1	464.133	0.315168	0.332849	0.0513483	0.297015
OBSCN	1527.13	0.315064	0.424097	0.0469882	0.286201
IMPAD1	1141.35	0.315045	0.217782	0.0346151	0.255399
UBTF	3134.95	0.315014	0.213228	0.03285	0.25059
ITPR3	299.931	0.314325	0.464297	0.0436015	0.276616
RNF4	1539.25	0.313782	0.209286	0.0331394	0.251089
APPBP2	641.991	0.313538	0.25835	0.0450717	0.280958
USP24	3346.37	0.312986	0.257076	0.0507741	0.29612
ARNT	1117.91	0.312951	0.266396	0.0458153	0.282796
SCYL2	1200.77	0.312906	0.277111	0.0486931	0.290857
MORC4	2148.48	0.312842	0.258206	0.0478919	0.288358
JOSD1	1913.71	0.312467	0.229206	0.0384185	0.265636
CYP20A1	235.849	0.312182	0.195952	0.0287531	0.238378
SUCO	2233.24	0.312157	0.339652	0.0528982	0.300897
KNSTRN	195.567	0.311886	0.286151	0.0492925	0.292358
POLR2B	2150.52	0.311862	0.216927	0.0354643	0.258453
ZNF654	411.914	0.311464	0.215045	0.0358959	0.259785
NUP155	910.571	0.310965	0.225369	0.0381171	0.264673
ZCCHC3	850.974	0.310964	0.256661	0.0471395	0.286401
PRDM10	352.359	0.310703	0.288277	0.0514517	0.297362
CLOCK	279.032	0.310502	0.303021	0.0507018	0.296096
UCP3	82.9249	0.309678	0.31316	0.0524388	0.300511
PIK3CA	1408.82	0.309605	0.295416	0.0538269	0.304149
MRPL42	828.887	0.309487	0.251211	0.0461807	0.284075
USP28	292.9	0.308577	0.315044	0.0533121	0.30229
HNRNPR	3404.31	0.308263	0.186423	0.026791	0.230661
TLK1	1348.3	0.30806	0.273457	0.0494963	0.292606
SRSF4	2390.58	0.307749	0.205568	0.0336028	0.251811
PROSER2	298.928	0.307126	0.403593	0.0445381	0.280311
EMC1	1179.17	0.307091	0.174984	0.0223722	0.213152
ULK3	1505.71	0.306393	0.242909	0.0585906	0.313843
CEP135	655.473	0.306232	0.243732	0.0465494	0.285035
ALKBH8	174.034	0.305867	0.231508	0.0428117	0.275108
MFSD11	568.449	0.305806	0.18133	0.0252326	0.224271
MSH3	367.614	0.304942	0.280806	0.0518497	0.298734
ECT2	747.442	0.304731	0.276022	0.0523855	0.300511
DCUN1D1	1472.59	0.304332	0.317758	0.0556888	0.307533
SLC12A2	507.479	0.304232	0.345566	0.0556987	0.307533
LETM1	1404.92	0.304133	0.17039	0.0214692	0.20806
XPR1	633.301	0.303692	0.297396	0.0542	0.304907
TAOK3	2009.67	0.303434	0.247836	0.0482406	0.289282
ENTPD4	1753.24	0.303127	0.247539	0.0470891	0.286379
SLC20A1	1956.7	0.302907	0.241475	0.0461303	0.283927
ZNF320	671.561	0.302783	0.266633	0.0519717	0.299116
YTHDF2	2075.25	0.302576	0.219783	0.0404501	0.271387
ILF3	13978.7	0.301871	0.208166	0.03773	0.263809
DCUN1D4	517.652	0.301723	0.282396	0.0553696	0.306845
GCLC	1131.23	0.300993	0.339832	0.0528108	0.300612
SLMAP	1111.29	0.300508	0.275715	0.0525217	0.300511
SENP5	1683.85	0.300388	0.292097	0.0546309	0.305649
ZNF286B	114.246	0.300337	0.375208	0.0536595	0.303615
PRRC2B	5099.48	0.299958	0.180853	0.0279137	0.234318
GON4L	1624.08	0.29977	0.160712	0.0184843	0.196074
TAPT1	1857.22	0.29922	0.314529	0.0593334	0.31511
SKP2	523.302	0.299118	0.197972	0.0353799	0.258377
CCDC142	568.387	0.298618	0.265853	0.0548923	0.306138
PWP2	930.433	0.298341	0.274479	0.0545946	0.305649
USP42	674.595	0.297366	0.32118	0.058857	0.314451
ZNF100	443.886	0.297122	0.304391	0.0583453	0.313843
MFN2	2064.26	0.297027	0.213216	0.0402646	0.270896
SNRNP48	518.065	0.296899	0.199277	0.0367928	0.261346
LIG3	886.855	0.296867	0.292592	0.0557893	0.307548
ITGB1	3573.24	0.296772	0.277309	0.0573123	0.310273
SETD1A	1622.08	0.296666	0.199265	0.0357968	0.259599
NPHP3	619.683	0.296223	0.292878	0.0589502	0.314535
CCDC17	119.1	0.296105	0.313702	0.0573229	0.310273
ZBTB41	246.463	0.296005	0.268198	0.0558263	0.307548
UTP20	560.269	0.29497	0.272576	0.056292	0.307649
SMG5	3151.8	0.294939	0.167274	0.0237027	0.218062
OSBPL7	742.698	0.294765	0.199044	0.0364108	0.261106
TMEM182	404.119	0.294733	0.342189	0.0578242	0.312041
FBXL19	1182.97	0.294485	0.188005	0.0333521	0.251467
UBE3A	1444.63	0.294412	0.200763	0.0391083	0.266722
TNRC6A	1204.14	0.293918	0.236344	0.0505712	0.295607
RNF165	129.945	0.293883	0.387865	0.0538384	0.304149
SREBF2	3057.12	0.293841	0.230461	0.0492432	0.292358
QRICH1	2025.98	0.293714	0.195954	0.0356355	0.259185
EXO5	174.821	0.293351	0.226686	0.0481453	0.289195
TRIM37	414.418	0.293202	0.257194	0.0556445	0.307533
PRR12	1272.02	0.293202	0.246349	0.0516196	0.297981
SCUBE1	686.247	0.293014	0.490643	0.0357408	0.259423
NUP188	1672.92	0.292588	0.229058	0.0478007	0.288358
ZXDB	444.604	0.292543	0.290168	0.0600021	0.315695
LARP4	724.597	0.292358	0.236573	0.0512184	0.296851
VPS8	1281.24	0.29159	0.290765	0.0637676	0.323757
ZNF286A	230.859	0.29152	0.386002	0.0533968	0.302519
LTN1	975.758	0.291334	0.301823	0.0594744	0.315219
C12orf50	1186.29	0.291316	0.234472	0.0505904	0.295607
CENPO	525.917	0.29098	0.245998	0.0534766	0.302743
DCAF5	1385.63	0.290931	0.20175	0.0399985	0.269538
PHACTR4	1349.93	0.29088	0.255844	0.0566649	0.308422
SEPHS1	736.521	0.290781	0.214589	0.0460031	0.283307
SWAP70	1152.39	0.290584	0.323965	0.0591975	0.315066
PPM1L	525.188	0.290125	0.374207	0.0516776	0.298063
ZNF292	2633.63	0.28975	0.290977	0.0618714	0.3205
ZBTB2	420.824	0.289408	0.292776	0.0596987	0.315219
SLC37A1	1720.32	0.289278	0.341429	0.0724552	0.344395
NUP98	2600.74	0.289262	0.204328	0.0405779	0.271566
FAM133B	843.241	0.289065	0.204144	0.0429735	0.275338
ZNF714	451.689	0.288661	0.264711	0.0592364	0.315066
TST	562.324	0.288494	0.362704	0.0540911	0.304907
CUBN	111.955	0.288367	0.430339	0.0438114	0.277619
TFAM	1133.41	0.288093	0.315011	0.0612938	0.31897
GFPT1	871.681	0.288076	0.252777	0.0571826	0.310139
SNIP1	600.153	0.287919	0.294042	0.0640581	0.324867
KPNA5	406.633	0.287918	0.225544	0.0510546	0.296703
KIAA1614	203.953	0.287475	0.444732	0.044893	0.28076
KIF11	674.758	0.287289	0.340756	0.0568826	0.309137
KDSR	724.971	0.287233	0.275847	0.061429	0.319133
KBTBD12	354.687	0.287165	0.299581	0.0613444	0.319003
ATP2A2	4543.87	0.287085	0.260609	0.062141	0.321122
NUF2	258.724	0.287016	0.372387	0.0510173	0.296647
CBWD6	847.029	0.286855	0.216034	0.0490694	0.292313
HUWE1	4989.38	0.286834	0.216892	0.048628	0.290643
TET3	2314.39	0.286729	0.315698	0.063247	0.322965
PPP2R5E	1020.98	0.286373	0.218112	0.0493146	0.292358
ZNF496	1744.66	0.286218	0.294384	0.0630542	0.322965
CAPN7	693.034	0.285941	0.19103	0.0392708	0.266787
TTC3	4344.73	0.285835	0.290427	0.0702129	0.340968
ARHGAP11B	532.533	0.285588	0.308901	0.061533	0.319364
ZNF527	211.426	0.285453	0.258146	0.0604318	0.317489
THRA	970.746	0.285021	0.250371	0.0585827	0.313843
TAF2	747.983	0.284905	0.301026	0.0628587	0.322809
SHMT1	389.733	0.284795	0.299825	0.0607817	0.318189
UNC80	305.882	0.284615	0.285527	0.063364	0.322965
AARS2	548.446	0.284566	0.225374	0.0527174	0.300612
KIF15	333.888	0.284561	0.35759	0.0557632	0.307548
CA5B	992.444	0.284515	0.343146	0.060267	0.316778
ZNF850	463.639	0.284424	0.323741	0.064077	0.324867
UBXN4	2922.93	0.284403	0.24215	0.0577665	0.311887
EFCAB11	140.463	0.283857	0.234942	0.0562616	0.307649
EXOC2	426.339	0.283632	0.214558	0.0496782	0.293123
IBA57	679.805	0.283043	0.261939	0.0624088	0.32145
CHST11	2096.15	0.282985	0.297896	0.0687204	0.338025
DYRK2	1079.12	0.282805	0.341627	0.0612953	0.31897
COPB1	2141.32	0.282587	0.181483	0.0368032	0.261346
NFYB	421.105	0.282424	0.185519	0.0385034	0.265636
ZFX	1861.97	0.282353	0.317423	0.064742	0.327465
HIST1H4H	811.265	0.282124	0.41887	0.0457594	0.28278
FAM172A	405.167	0.281665	0.244848	0.0586692	0.314074
USP1	1241.34	0.281244	0.271058	0.0633507	0.322965
C1orf52	535.003	0.280814	0.249097	0.0617215	0.320037
DCAF7	2105.65	0.280573	0.243856	0.0571659	0.310139
STARD9	469.128	0.280558	0.39171	0.0414213	0.272625
TNKS	1158.8	0.280185	0.279737	0.0662626	0.331715
EXTL2	282.81	0.280055	0.31433	0.0645863	0.32714
TIAF1	253.221	0.279988	0.330311	0.0621349	0.321122
TSEN15	443.126	0.279854	0.223115	0.0554861	0.307308
CNNM2	473.373	0.279486	0.280865	0.0646941	0.327376
HCFC2	192.747	0.279	0.242089	0.0598767	0.315654
CDC25A	434.501	0.278927	0.350206	0.057879	0.31218
EIF4ENIF1	564.884	0.278889	0.208118	0.0507918	0.29612
PLXNB1	590.733	0.278792	0.44671	0.036402	0.261106
FBXW2	1870.75	0.278223	0.235461	0.0587324	0.314099
DIS3L	864.442	0.278198	0.238037	0.0597059	0.315219
U2AF1	7785.41	0.27802	0.244583	0.0622916	0.321281
RYBP	1027.73	0.277653	0.231365	0.0587035	0.314099
ADAM22	115.129	0.277501	0.432998	0.0423282	0.274379
DNMT1	3560.47	0.27737	0.245203	0.0666964	0.333264
ARL1	473.225	0.27702	0.191466	0.0441359	0.279016
CBFA2T2	1002.5	0.276789	0.27305	0.0668596	0.333769
ZNF263	1102.3	0.276733	0.161399	0.0291601	0.238984
CCDC43	445.164	0.276097	0.210471	0.0536873	0.303615
LRRC42	265.431	0.274822	0.225145	0.0592085	0.315066
MAPK6	1414.42	0.274641	0.29846	0.0679351	0.336787
TMEM41A	524	0.274613	0.211868	0.055157	0.306434
VPS13B	1655.9	0.274427	0.217574	0.0550563	0.30635
KDM5C	4536.83	0.274189	0.27813	0.0688976	0.338453
AGBL5	521.159	0.274106	0.254254	0.0651161	0.327658
TMEM45A	4767.84	0.2741	0.267109	0.0696206	0.339959
TMTC3	159.674	0.273173	0.252174	0.0650164	0.327646
PRPF38B	2291.68	0.272928	0.225298	0.0608679	0.318189
RAPGEFL1	154.769	0.272905	0.278814	0.0672423	0.335056
BUB1	557.305	0.27248	0.373983	0.0543223	0.304955
MSH2	759.809	0.272214	0.30216	0.068232	0.337435
TOPBP1	1562.03	0.272014	0.250518	0.0664043	0.332114
USP47	1763.97	0.271927	0.220324	0.0585652	0.313843
NAA15	2059.33	0.271531	0.292407	0.0717375	0.343088
DBF4	511.775	0.271423	0.248398	0.06738	0.335383
PRPF39	976.063	0.271272	0.171764	0.0367774	0.261346
KDM2B	1727.39	0.271261	0.218737	0.0583692	0.313843
RANBP2	6361.39	0.270925	0.313958	0.0763048	0.350594
TCF12	1530.15	0.270768	0.295827	0.0678851	0.336787
PPHLN1	1465.38	0.270408	0.150997	0.0256144	0.22598
MTBP	155.026	0.269829	0.320581	0.0683636	0.337578
MC1R	153.815	0.269032	0.309137	0.0682546	0.337435
RBM17	2027.07	0.268828	0.199109	0.0531874	0.302167
SENP2	1096.64	0.268768	0.268612	0.0707606	0.341411
CCDC14	2302.83	0.268204	0.26432	0.0681489	0.337435
DTWD2	173.448	0.268102	0.256105	0.0703263	0.340968
XRCC2	316.864	0.26792	0.301302	0.0716667	0.343088
TBC1D32	159.443	0.267856	0.291958	0.0719154	0.343246
COL8A1	118.75	0.267609	0.272299	0.0701475	0.340968
NUSAP1	1030.05	0.267569	0.321882	0.065922	0.330627
FAM221A	469.952	0.267274	0.310417	0.0705049	0.341017
ZNF844	490.007	0.267053	0.307935	0.0751032	0.348517
NCAPG2	717.584	0.2668	0.272531	0.0685037	0.337889
TMEM9	712.757	0.266796	0.283593	0.0699676	0.340723
FADS1	911.156	0.26676	0.322181	0.066364	0.332068
TXNDC16	213.482	0.266748	0.287796	0.0707679	0.341411
ZMIZ1	3961.67	0.266723	0.318011	0.0720985	0.343308
PSMB2	1879.52	0.266693	0.234145	0.0655674	0.329465
TROAP	553.575	0.266482	0.336789	0.0625675	0.32193
TARDBP	3535.25	0.266324	0.179589	0.0454825	0.282132
BTBD1	1276.85	0.26631	0.186036	0.0492506	0.292358
MED12	2422	0.266055	0.295673	0.075369	0.348797
ESPL1	511.917	0.265816	0.360121	0.05616	0.307649
PTPN4	349.534	0.26527	0.250913	0.0707426	0.341411
ZNF814	649.077	0.264513	0.292335	0.071017	0.341953
COIL	469.193	0.263794	0.228906	0.0672271	0.335056
DENND4C	873.096	0.263622	0.273862	0.0727264	0.344529
SPICE1	374.517	0.263454	0.32658	0.06674	0.333327
MED17	1099.91	0.263159	0.232145	0.0688555	0.338453
NRAS	2273.71	0.263101	0.23013	0.0693845	0.339269
PDS5A	3491.37	0.262964	0.184802	0.083843	0.365283
NOC3L	271.043	0.262955	0.283931	0.0733436	0.345252
RFC5	392.429	0.262351	0.238136	0.0690731	0.338518
LRRC1	99.0062	0.262155	0.26874	0.0745532	0.347591
KRAS	1209.66	0.262141	0.245751	0.0703992	0.340968
RWDD4	406.404	0.262003	0.235304	0.0694687	0.339526
VAMP4	471.127	0.261817	0.200523	0.0593765	0.31511
NCK1	468.456	0.261766	0.238153	0.0719439	0.343246
SFMBT2	1083.44	0.261717	0.339721	0.0648532	0.327646
ODF2L	1633.34	0.261473	0.242589	0.0731637	0.345011
NUMBL	295.509	0.261375	0.288621	0.075284	0.348725
ARPP19	2705.35	0.261168	0.251272	0.0751485	0.348549
EIF1AX	2261.99	0.260973	0.235825	0.0723001	0.344115
RB1CC1	1966.31	0.260823	0.271816	0.0800277	0.357575
RALGAPB	1291.61	0.260813	0.223614	0.0677368	0.336426
FHOD1	1809.08	0.260793	0.248413	0.0690655	0.338518
AMER1	233.689	0.260719	0.263844	0.0742417	0.346892
KIAA0355	391.712	0.260606	0.289291	0.0754342	0.348818
UBQLN1	3154.17	0.260575	0.229901	0.0707772	0.341411
ZNF609	1562.62	0.26047	0.314007	0.0697226	0.340147
SHF	186.341	0.26044	0.354393	0.0574338	0.310515
CDC7	384.621	0.260317	0.278501	0.0743435	0.347217
DNM1L	2213.73	0.260042	0.243473	0.0747489	0.347748
CRTC3	915.27	0.259878	0.264472	0.0739779	0.346783
EI24	766.551	0.259753	0.234242	0.0720027	0.343308
KLHL23	201.913	0.259622	0.362354	0.0596979	0.315219
CLASP2	1718.56	0.259507	0.268064	0.0733265	0.345252
HEATR1	1366.13	0.259502	0.273321	0.0775932	0.352745
ARHGAP21	1237.5	0.259337	0.408248	0.0467487	0.285631
NF2	784.742	0.259213	0.167293	0.0416901	0.272625
NAV1	610.617	0.259145	0.431399	0.0378624	0.263929
ZNF326	1668.9	0.25906	0.232522	0.072692	0.344529
NEK1	276.052	0.258779	0.263438	0.0770786	0.351781
TXLNG	514.365	0.258663	0.232798	0.0727404	0.344529
USP16	1379.62	0.258349	0.221303	0.0686668	0.337954
TRPM7	1490.27	0.258083	0.235246	0.0809414	0.359263
ZNF408	387.864	0.258011	0.259548	0.0779801	0.353334
SIK2	695.691	0.257938	0.223874	0.0704449	0.341017
RREB1	3193.69	0.257583	0.27062	0.0796212	0.356488
ZNF551	399.458	0.25753	0.31389	0.0774098	0.352484
NRIP1	2313.58	0.257343	0.339244	0.0656404	0.329677
ARSK	131.228	0.257326	0.217147	0.0682086	0.337435
RIOK1	723.83	0.257282	0.177156	0.0505578	0.295607
SRCAP	3626.79	0.257215	0.225787	0.0866966	0.370508
IFT122	957.242	0.256885	0.23865	0.0740612	0.346783
ASPH	925.865	0.256771	0.301103	0.0786397	0.354922
VBP1	836.767	0.256009	0.224465	0.0714569	0.342724
DDX55	816.68	0.25599	0.176168	0.0508242	0.29612
RINT1	553.356	0.255973	0.238799	0.0767387	0.350918
HAUS3	792.451	0.255807	0.241238	0.0774744	0.352629
GNE	839.371	0.255718	0.156889	0.0381094	0.264673
LEO1	315.306	0.255634	0.239932	0.0770583	0.351781
NFRKB	1235.26	0.255551	0.185831	0.056163	0.307649
POLD3	433.965	0.254853	0.26515	0.0756049	0.349006
ACO1	271.3	0.253942	0.277952	0.0795312	0.356247
GATAD2B	1112.17	0.253869	0.187969	0.058014	0.312751
SLC35G2	167.715	0.253754	0.32846	0.0244104	0.220248
PDS5B	1166.05	0.253553	0.256212	0.0799456	0.35751
SNRNP200	6127.4	0.253324	0.114073	0.0113324	0.156466
MAP1LC3A	196.453	0.252766	0.384737	0.0477139	0.288218
KIR3DX1	88.6517	0.252722	0.359387	0.0606947	0.318189
CDC20	714.051	0.252466	0.355959	0.0631073	0.322965
OSBP	1163.21	0.252459	0.228217	0.0759251	0.349731
NASP	4432.41	0.252193	0.232483	0.0763329	0.350594
TOP3B	881.028	0.251084	0.156777	0.0408152	0.272019
PSMD11	1485.3	0.251038	0.225335	0.0775859	0.352745
ZNF329	248.869	0.250881	0.299617	0.0777078	0.352745
PGRMC1	606.803	0.25073	0.277522	0.0811434	0.359862
MEAF6	976.192	0.250611	0.171355	0.051473	0.297362
SPAST	1043.97	0.250585	0.163735	0.0462979	0.284633
EIF4G1	6425.47	0.250567	0.154245	0.0399302	0.269246
RALGAPA1	879.788	0.250215	0.251203	0.0838979	0.365283
SOAT1	1004.43	0.249606	0.257158	0.0825161	0.363037
TEX10	749.074	0.249531	0.206957	0.0710123	0.341953
ZNF618	633.444	0.249339	0.340156	0.0685947	0.337954
PIK3R1	3196.86	0.249179	0.329165	0.0917454	0.378688
ZSCAN29	724.809	0.248957	0.274634	0.0826376	0.363037
RALGDS	2607.46	0.248846	0.282382	0.0889005	0.37357
POLR3B	153.421	0.248805	0.242684	0.0808041	0.358995
SYNGAP1	1602.78	0.248643	0.336785	0.0741853	0.346783
GORASP1	1001.52	0.248086	0.229914	0.0796516	0.356488
PRR11	435.182	0.247949	0.283809	0.0799466	0.35751
DDX11	1526.84	0.247543	0.25711	0.0790868	0.355052
MORC3	1226.17	0.247063	0.214217	0.0757432	0.349193
SLC5A6	847.434	0.246686	0.207135	0.0296253	0.241055
ANKIB1	815.987	0.246613	0.257728	0.0876832	0.371272
PIAS3	395.425	0.24649	0.244645	0.0846611	0.36693
CD81	2391.99	0.246454	0.274592	0.0957224	0.384955
PDPR	1404.13	0.246247	0.322804	0.0787946	0.354922
PTPN12	1471.55	0.246082	0.26271	0.092957	0.380917
WDR75	916.413	0.245182	0.197931	0.072488	0.344398
BRPF3	719.453	0.244757	0.299342	0.0812296	0.360095
GTF3C3	797.531	0.244273	0.218514	0.0799817	0.357518
RAB14	2216.7	0.24403	0.226197	0.0834918	0.364996
SART3	1017.74	0.243982	0.192652	0.0689651	0.338453
TMF1	1681.82	0.24368	0.273032	0.0868485	0.370659
BRPF1	1397.31	0.243642	0.236337	0.0853052	0.367968
NAE1	744.261	0.243178	0.225251	0.0847761	0.36693
MCM3AP	3370.65	0.243074	0.235246	0.0860463	0.368675
HNRNPUL1	6123.2	0.24295	0.15362	0.0453576	0.281921
FOXJ3	1667.86	0.242848	0.182858	0.0635844	0.323402
AASDHPPT	463.685	0.242684	0.225779	0.0839332	0.365288
ANKRD52	1403.17	0.242389	0.203378	0.0755843	0.349006
ZNF273	443.43	0.242293	0.279388	0.0872942	0.371272
POLE3	1944.16	0.242279	0.201798	0.0771919	0.35194
LCOR	1854.02	0.24201	0.300342	0.0825113	0.363037
RANBP6	1265.54	0.241897	0.242592	0.0874787	0.371272
RASA2	821.77	0.240617	0.260856	0.0930306	0.380917
RNASEH1	336.865	0.240402	0.19992	0.0774061	0.352484
NSUN3	312.252	0.240227	0.208911	0.0821397	0.362632
ELAVL1	2079.66	0.240226	0.201297	0.0782957	0.354113
ARL6IP1	3380.61	0.240202	0.22103	0.0856143	0.36821
FMN1	280.26	0.2401	0.320842	0.0732676	0.345252
GPATCH11	598.622	0.24007	0.240721	0.0881179	0.372177
LIMA1	338.31	0.239925	0.309509	0.0805252	0.358523
FAF2	794.77	0.239804	0.208661	0.0790991	0.355052
PACRGL	154.169	0.239659	0.220825	0.0854273	0.368058
TWF1	861.897	0.239589	0.25797	0.0890276	0.373811
RAPGEF2	1717.77	0.239564	0.357031	0.0592205	0.315066
MGA	1804.08	0.239557	0.310365	0.0838781	0.365283
SSH1	1601.91	0.239508	0.239376	0.0879718	0.371999
TRERF1	1032.22	0.239306	0.306585	0.0771242	0.351781
HDAC2	2467.47	0.239258	0.203902	0.0765456	0.350594
C16orf72	1161.71	0.239234	0.234472	0.0959158	0.384955
GNA13	3305.49	0.238794	0.255587	0.0951487	0.38412
RFC1	1077.46	0.238619	0.206789	0.0815946	0.360968
PSMD5	539.003	0.238475	0.22598	0.0888372	0.37345
PIK3C2A	796.925	0.237828	0.279287	0.0924321	0.380109
TBL1XR1	2294.81	0.237611	0.237164	0.0982582	0.38911
LONRF1	622.838	0.237608	0.255626	0.0925291	0.380181
PAXBP1	1725.28	0.237574	0.227072	0.0870875	0.370891
CDK13	1394.3	0.237334	0.20399	0.0788989	0.354922
ARIH1	1759.19	0.237333	0.241679	0.0939027	0.382304
HCFC1	3756.18	0.237242	0.197414	0.0788959	0.354922
BAZ2A	5305.6	0.237211	0.297873	0.0859288	0.36859
COPA	3036.22	0.237012	0.228834	0.0967147	0.386482
GPATCH2L	3363.82	0.236909	0.300482	0.0805741	0.358523
NUP35	144.19	0.236839	0.22515	0.0895166	0.374932
PSMD14	843.602	0.236711	0.210527	0.0857609	0.36821
LEMD3	1226.15	0.236647	0.283878	0.0875833	0.371272
NCAPG	611.533	0.236558	0.297757	0.0822644	0.363033
FOXP1	2345.69	0.236288	0.275111	0.0948477	0.38412
CYP51A1	896.821	0.236229	0.249995	0.0982691	0.38911
C18orf54	132.761	0.236149	0.275846	0.0912135	0.37774
MDC1	1434.76	0.236065	0.270113	0.0922253	0.380097
SRP9	2286.22	0.235996	0.22559	0.0912308	0.37774
PHF8	1040.08	0.235898	0.214729	0.0880495	0.372034
SMNDC1	967.15	0.23569	0.248547	0.0943386	0.383186
PDE4D	963.577	0.2354	0.322228	0.077922	0.353317
FBXW8	334.587	0.235379	0.263421	0.0915704	0.378639
CDK9	2366.62	0.235338	0.252525	0.0950695	0.38412
PLK4	375.267	0.235138	0.287854	0.0876011	0.371272
KAT7	2207.78	0.234797	0.253566	0.0935203	0.382058
BTG3	607.689	0.234628	0.336992	0.0689504	0.338453
PDIA5	428.819	0.234414	0.282939	0.0888355	0.37345
VPS26A	1043.86	0.234093	0.197527	0.082616	0.363037
PHF20L1	1397.44	0.233975	0.209177	0.0872547	0.371272
LY6G5C	84.7035	0.233923	0.274847	0.0916767	0.378688
RFK	427.145	0.233884	0.216573	0.091125	0.37774
WDR47	479.795	0.233618	0.284641	0.0903382	0.376661
CDCA2	241.258	0.233602	0.321334	0.0751092	0.348517
PRRC1	848.457	0.233514	0.211684	0.0886786	0.373244
ZNF107	625.906	0.233137	0.303543	0.0862539	0.368952
ESCO2	171.081	0.232976	0.281207	0.0905879	0.37712
METTL14	467.691	0.232761	0.218093	0.0921517	0.37994
TMEM161B	393.123	0.232551	0.236223	0.0957878	0.384955
CEP85	895.945	0.232551	0.21844	0.0887184	0.373244
PLEKHA5	495.013	0.232544	0.312228	0.077763	0.352745
TACC1	4481.81	0.232443	0.278479	0.105653	0.40319
UNK	1146.66	0.23189	0.20195	0.0878537	0.371646
TRIM45	214.929	0.231709	0.33106	0.0711466	0.342269
RFX7	735.586	0.23157	0.248367	0.0957409	0.384955
EPC2	783.307	0.231544	0.25415	0.101488	0.396492
FOXK2	1309.97	0.231396	0.185763	0.0776684	0.352745
PEX5	605.62	0.231314	0.181763	0.0771053	0.351781
FAM160B1	1368.15	0.231038	0.278624	0.0875093	0.371272
PRPS1	818.572	0.230901	0.215849	0.0897069	0.374996
SLC25A36	3070.6	0.229674	0.276249	0.0985025	0.389269
SMARCE1	2000.09	0.229642	0.220487	0.0963154	0.385693
MTOR	1547.13	0.229617	0.246763	0.0952064	0.38412
FRK	1113.63	0.229436	0.281914	0.0926068	0.380355
CXorf56	722.891	0.22942	0.169269	0.0701427	0.340968
YY1AP1	2537.46	0.229095	0.204267	0.0917248	0.378688
GTSE1	310.311	0.229039	0.295344	0.08566	0.36821
ZNF235	115.319	0.228986	0.266935	0.0966953	0.386482
CNOT7	1668.47	0.228859	0.175587	0.0747398	0.347748
ZDHHC17	1440.25	0.22875	0.272935	0.0954723	0.384325
TUBGCP5	419.079	0.22866	0.229298	0.0992948	0.390912
ZNF829	290.341	0.228655	0.235466	0.0978296	0.38871
TLN2	221.873	0.228565	0.362583	0.0478984	0.288358
ZNF793	435.49	0.22844	0.267367	0.0943677	0.383186
KAT6A	2892.57	0.228378	0.286914	0.0930662	0.380917
PPFIA1	903.59	0.228201	0.217745	0.094832	0.38412
DSG2	172.158	0.228107	0.301927	0.0867418	0.370508
CKAP2L	303.663	0.227745	0.331663	0.0684392	0.337726
RACGAP1	569.631	0.227488	0.295124	0.0873287	0.371272
XYLT1	1376.38	0.227297	0.322204	0.0705995	0.341168
CCDC82	599.56	0.227279	0.202819	0.0924717	0.380109
PCNP	1741.38	0.227186	0.211871	0.0938406	0.382304
RAD17	582.57	0.227169	0.179193	0.0773606	0.352484
HEXIM1	2042.54	0.22705	0.229947	0.10027	0.393738
AHCTF1	1993.36	0.226992	0.299382	0.087576	0.371272
KIF20A	301.376	0.225915	0.329761	0.0627569	0.322441
SPIN1	1812.34	0.225602	0.256013	0.101001	0.395021
ARHGEF17	842.606	0.22523	0.36436	0.0317328	0.24763
LIN54	397.598	0.225064	0.222052	0.0987514	0.389352
PUM2	3699.5	0.225044	0.20912	0.0980444	0.388987
TMEM164	2088.8	0.225037	0.242981	0.102126	0.397691
ARIH2	2329.79	0.224878	0.195928	0.0903807	0.376692
SETD1B	1904.53	0.22468	0.245045	0.11019	0.410742
SMC3	1445.69	0.224671	0.22899	0.102041	0.397691
ACTR5	422.608	0.224639	0.219902	0.0987629	0.389352
VPS37A	552.23	0.224582	0.213647	0.0981854	0.38911
OCLN	405.478	0.224581	0.335233	0.0649281	0.327646
SC5D	233.206	0.224019	0.248902	0.103775	0.400523
ARPC5L	1577.57	0.223823	0.287191	0.0931247	0.380917
RAB20	274.215	0.223673	0.338718	0.0592119	0.315066
ADAM17	1054	0.223671	0.281898	0.107718	0.406421
RBM27	1017.5	0.223199	0.242374	0.108123	0.407711
STAT3	4024.37	0.22273	0.226686	0.1069	0.405094
TFDP1	2378.57	0.222466	0.301625	0.0924518	0.380109
ARMC9	106.91	0.222245	0.299638	0.0869904	0.370832
CASZ1	333.653	0.222119	0.308636	0.085338	0.367968
TPX2	1075.85	0.221871	0.294842	0.0846533	0.36693
C1orf112	338.399	0.221858	0.228014	0.103171	0.39943
RICTOR	2509.36	0.221538	0.250346	0.105621	0.40319
SLC19A1	921.111	0.221268	0.25157	0.0983513	0.389197
IL10	78.4795	0.221246	0.309891	0.0829038	0.363611
AKAP5	145.442	0.220989	0.259672	0.104018	0.400973
SLC35E1	1274.79	0.220899	0.211251	0.102199	0.397691
NET1	1466.92	0.220654	0.299041	0.105763	0.40319
CDH24	172.383	0.220648	0.327031	0.0705462	0.341063
SKI	1530.22	0.220457	0.289081	0.0979323	0.388735
ABCC9	914.989	0.220449	0.233254	0.107511	0.40627
CCNB2	526.055	0.220438	0.297032	0.0849058	0.367138
RPS6KC1	617.207	0.220245	0.210438	0.10171	0.396926
KDM5B	3504.81	0.220058	0.289991	0.0954352	0.384325
FAM20B	1221.22	0.219959	0.24225	0.104765	0.402506
ZNF461	216.613	0.219921	0.264979	0.103426	0.399696
RTCA	722.441	0.219638	0.158236	0.0730131	0.344974
MOB3B	165.982	0.219527	0.281568	0.0974292	0.387837
EP300	4088.7	0.219364	0.276352	0.0911802	0.37774
YBX3	8057.16	0.218838	0.289766	0.128739	0.440286
PRPF40A	3285.51	0.218768	0.221376	0.118256	0.425865
STMN1	6363.72	0.218418	0.29063	0.108421	0.40812
DCBLD2	237.422	0.218232	0.269029	0.103941	0.400965
NUBPL	318.81	0.218106	0.220444	0.108516	0.408334
GNB4	794.159	0.217644	0.281521	0.0971094	0.386851
GLRX3	729.724	0.217572	0.227031	0.108865	0.409216
SYNJ2BP	130.365	0.216887	0.264336	0.106214	0.403924
SEH1L	1268.77	0.21672	0.198203	0.103515	0.399894
SLC25A14	214.436	0.215839	0.203941	0.105763	0.40319
ZNF407	601.652	0.215736	0.203946	0.10379	0.400523
VTI1A	966.611	0.215696	0.170469	0.0909238	0.37774
MED13	2808.38	0.215605	0.253054	0.120254	0.429456
PDPK1	1611.12	0.215478	0.246583	0.116387	0.422358
TFRC	8775.05	0.215139	0.299669	0.0893843	0.374722
YTHDC2	988.79	0.214611	0.208137	0.10817	0.407746
RC3H1	2611.61	0.214537	0.208685	0.115574	0.421058
HAL	627.712	0.214301	0.350574	0.0463705	0.28465
USP48	2091.92	0.214251	0.195811	0.109496	0.410151
RPRD1B	811.314	0.213989	0.235697	0.11692	0.423611
C21orf91	647.323	0.213899	0.28887	0.0959027	0.384955
CTNNBIP1	888.923	0.213889	0.229567	0.138815	0.453756
RBM15B	2053.63	0.213796	0.17201	0.0870616	0.370891
APPL2	598.667	0.213416	0.253259	0.119933	0.429287
EHBP1	427.682	0.213195	0.229974	0.111732	0.41333
SZT2	1571.86	0.213193	0.207448	0.109811	0.410596
GTF2E1	339.005	0.213006	0.21352	0.113684	0.418246
CEP250	866.988	0.212972	0.228296	0.112424	0.414889
SF3B1	12277.3	0.212967	0.194829	0.10599	0.403787
VCP	6322.76	0.212574	0.171143	0.138384	0.453756
SENP1	456.578	0.212289	0.241312	0.120063	0.429287
TRIM23	215.61	0.212289	0.245107	0.114402	0.419199
MAGT1	1259.58	0.212018	0.218047	0.123709	0.433821
DTD2	301.03	0.211777	0.20205	0.109235	0.409745
CRY2	993.163	0.211621	0.257307	0.109384	0.409876
RIC8B	221.757	0.211535	0.266269	0.104943	0.402614
NF1	1252.74	0.21117	0.220437	0.117517	0.424771
DCAF8	3633.03	0.21115	0.214847	0.116004	0.421979
SNRNP40	728.116	0.210854	0.23047	0.117369	0.424628
TAF1B	272.203	0.210843	0.262996	0.114065	0.41882
SRRM1	3236.2	0.210371	0.215089	0.12603	0.437398
ZC3H7B	2075.86	0.210235	0.169929	0.0919828	0.379389
METTL8	556.285	0.209955	0.219765	0.116069	0.421979
RPTOR	1042.42	0.209772	0.197882	0.112221	0.414768
KPNA2	2324.72	0.209758	0.235412	0.115705	0.421346
PRMT3	353.996	0.209472	0.203962	0.114056	0.41882
C4orf46	360.726	0.209162	0.228152	0.115524	0.421058
HDAC11	102.164	0.208816	0.26167	0.108251	0.407909
SHPRH	630.704	0.208505	0.239669	0.118517	0.426374
SLC25A13	607.706	0.208476	0.241769	0.11498	0.420849
FOXK1	2694.79	0.208442	0.210072	0.118714	0.426799
TMX4	2018.29	0.208391	0.239449	0.12179	0.431072
ATG13	1980.44	0.208377	0.178531	0.100474	0.394123
ZNF350	341.508	0.208363	0.241366	0.123428	0.433518
RAB2B	665.413	0.208315	0.223179	0.118193	0.425865
AGO3	2052.79	0.208109	0.239459	0.127991	0.439106
TNRC18	6706.12	0.207723	0.259769	0.123784	0.433821
ERI1	484.255	0.207463	0.234103	0.121964	0.431127
DCLRE1B	242.952	0.207454	0.239523	0.118202	0.425865
ZNF37A	628.444	0.207427	0.265042	0.111205	0.412809
PLA2G4A	203.119	0.207135	0.28595	0.0966805	0.386482
MYNN	496.103	0.207027	0.198883	0.117206	0.424219
NSD1	3224.4	0.207012	0.243255	0.121239	0.430621
ZNF142	761.274	0.2069	0.256572	0.115951	0.421979
SMC1A	2689.62	0.206888	0.28028	0.105639	0.40319
DENND6A	1093.15	0.206424	0.170288	0.100182	0.39368
USB1	799.454	0.206385	0.187122	0.110939	0.41239
FANCD2	842.036	0.20638	0.198758	0.115587	0.421058
CENPN	310.784	0.205881	0.255359	0.114719	0.420038
DYNLT3	229.377	0.205816	0.200222	0.118858	0.427116
TRAM2	756.153	0.205686	0.23779	0.119925	0.429287
ZNF558	424.326	0.20565	0.227903	0.122766	0.432664
PDXDC1	1435.36	0.205569	0.23359	0.13161	0.44692
TMEM183A	2289.43	0.205559	0.185242	0.110156	0.410742
STK38L	886.722	0.205318	0.221138	0.122375	0.431855
FNTB	349.632	0.205087	0.222395	0.123351	0.433518
RBBP7	2756.14	0.204639	0.210651	0.151399	0.468747
AAGAB	711.988	0.204508	0.189423	0.115221	0.42087
PFKFB3	2329.81	0.204297	0.299794	0.0906241	0.37712
EIF4E	1615.02	0.204174	0.229709	0.130101	0.443219
PRPF40B	105.463	0.204041	0.259182	0.114121	0.418846
DHX29	596.317	0.204022	0.198982	0.120127	0.429287
PGBD1	157.064	0.203953	0.273107	0.11042	0.411031
AFF4	2656.43	0.203943	0.265196	0.122512	0.432054
FANCM	224.436	0.203864	0.216358	0.125904	0.437398
DLG1	1036.95	0.203645	0.217594	0.126526	0.437398
ZNF549	390.222	0.203255	0.195828	0.120951	0.430621
PGM2L1	459.477	0.203014	0.236601	0.125309	0.436408
BRWD3	1089.32	0.202847	0.27842	0.106611	0.40461
ATP11A	2551.51	0.202747	0.303271	0.0815234	0.36095
ZNF512B	931.156	0.202744	0.241609	0.125811	0.437398
SPTLC1	582.818	0.202651	0.22364	0.127548	0.438457
GORASP2	1174.21	0.202356	0.203315	0.123436	0.433518
SLC11A2	888.4	0.202323	0.217576	0.126497	0.437398
MAPRE2	1213.27	0.202286	0.217624	0.127027	0.437398
TOMM20	4554.33	0.201973	0.185302	0.117398	0.424628
MIEF1	981.316	0.201861	0.202647	0.124019	0.43421
NLGN3	89.2553	0.201755	0.283401	0.103385	0.399696
ZNF283	111.864	0.201657	0.221325	0.128286	0.439978
SMARCC2	1815.36	0.20157	0.264974	0.124939	0.435742
UBA2	1885.22	0.201562	0.192892	0.121832	0.431072
TTC21B	461.087	0.20152	0.175987	0.111636	0.41312
MELK	193.291	0.201254	0.265436	0.116212	0.422045
PPIG	1286.26	0.201195	0.168005	0.104722	0.402506
KIAA0895L	774.522	0.200259	0.262856	0.121736	0.431072
NCKAP5L	939.977	0.200245	0.212999	0.129717	0.442264
CHIC1	118.369	0.20015	0.308975	0.0809907	0.359333
RFWD3	1431.21	0.200131	0.222993	0.125935	0.437398
CAPRIN1	4296.53	0.19999	0.18356	0.146092	0.462656
ATXN1L	1735.37	0.199957	0.251221	0.129288	0.441439
ZNF121	1110.65	0.199546	0.211477	0.131453	0.446558
DNAJC21	1073.64	0.199507	0.149004	0.0885211	0.373125
PTCD3	2266.97	0.199291	0.198702	0.1431	0.458531
CEP57	1154.72	0.199085	0.174717	0.11234	0.414768
SPAG5	1057.62	0.199042	0.259984	0.120726	0.430567
BBS4	151.498	0.198854	0.23477	0.127211	0.43769
AP2A2	1383.31	0.19856	0.203198	0.127612	0.438457
SLC39A8	1087.64	0.198545	0.254223	0.11893	0.427144
ZNF274	884.014	0.198477	0.219403	0.133725	0.450276
CHAMP1	492.166	0.198365	0.238513	0.131145	0.445935
GTF2I	6637.71	0.198246	0.188246	0.1249	0.435742
TMEM33	1020.85	0.198111	0.217805	0.137108	0.453285
ING5	1235.88	0.197761	0.211015	0.133437	0.45025
ERCC3	1295.39	0.197725	0.138587	0.0766659	0.350734
CDK2	971.553	0.197448	0.217648	0.12772	0.438457
KDM2A	5077.89	0.197316	0.220752	0.145904	0.462411
SCAMP1	576.326	0.197111	0.206472	0.131993	0.447824
INTS8	1232.5	0.196978	0.177184	0.119343	0.428198
KIAA2026	761.081	0.196905	0.234568	0.13682	0.452949
RNF111	562.22	0.196779	0.202443	0.132946	0.44921
LRRC59	2221.52	0.196534	0.200968	0.128514	0.440076
SULT1B1	4245.02	0.19634	0.253153	0.126758	0.437398
AGAP5	233.483	0.196259	0.228066	0.135904	0.452245
RAF1	2977.57	0.196244	0.16861	0.110141	0.410742
UTP23	549.837	0.196098	0.223372	0.137209	0.453382
KCTD9	650.561	0.195952	0.236683	0.138199	0.453756
OSMR	90.4383	0.195939	0.322034	0.0611462	0.318879
EXPH5	157.603	0.195876	0.255752	0.124824	0.435742
PANK4	382.405	0.195757	0.210696	0.136169	0.452245
ELK4	1825.56	0.195659	0.219254	0.132772	0.448936
CASC3	1994.07	0.195469	0.149327	0.0937823	0.382304
ANKRD40	725.009	0.195257	0.156666	0.103415	0.399696
TMED10	3152.64	0.195144	0.23006	0.144603	0.460359
ZNF605	352.131	0.194985	0.238443	0.137777	0.453398
ZZZ3	982.075	0.194915	0.230952	0.139092	0.453781
ARL2BP	858.687	0.194891	0.174322	0.1209	0.430621
UHRF2	2711.25	0.194858	0.201944	0.134895	0.451637
ZNF140	293.063	0.194645	0.206223	0.136678	0.452949
CACYBP	1622.25	0.194486	0.245875	0.137558	0.453398
SMAD4	1797	0.194125	0.251299	0.136424	0.452552
IKZF5	1224.61	0.194099	0.254966	0.127897	0.438923
NOTCH3	103.06	0.194051	0.292948	0.0954473	0.384325
PTPN1	1468.46	0.194017	0.212632	0.148196	0.464831
INTS7	553.344	0.194016	0.222628	0.133566	0.450276
CHERP	1536.82	0.193972	0.216946	0.138859	0.453756
RPGR	377.146	0.193862	0.245207	0.127714	0.438457
MTMR9	634.706	0.193793	0.211997	0.139126	0.453781
GZF1	691.66	0.193766	0.243578	0.132781	0.448936
ISG20L2	1048.25	0.193754	0.146272	0.0930552	0.380917
SDE2	1685.45	0.193721	0.259809	0.129259	0.441439
NSL1	399.561	0.193688	0.214517	0.139072	0.453781
FBXO3	904.799	0.19356	0.227655	0.136798	0.452949
IFT74	256.717	0.193234	0.197404	0.13627	0.452245
ATG14	1427.47	0.193218	0.229372	0.137735	0.453398
TSPYL4	793.6	0.193148	0.229655	0.136187	0.452245
LZIC	341.189	0.193087	0.181338	0.127004	0.437398
POM121	2279.73	0.193038	0.234485	0.146154	0.462656
SACM1L	1000.71	0.193017	0.20021	0.135238	0.451988
CNOT11	1028.73	0.192975	0.150711	0.102453	0.398
ZNF451	2836.96	0.192608	0.231829	0.143371	0.458745
SLC25A51	391.983	0.192565	0.176166	0.126253	0.437398
YRDC	842.102	0.1925	0.229957	0.146277	0.462836
KIAA0100	4868.63	0.192106	0.22008	0.149274	0.466381
ATXN2	789.762	0.192045	0.179605	0.126668	0.437398
SMARCAD1	735.761	0.192035	0.230822	0.146878	0.463387
ANLN	519.14	0.191797	0.266616	0.113804	0.418539
POLR1B	586.828	0.19178	0.218184	0.147936	0.464595
SLC38A2	8008.44	0.191769	0.242724	0.13014	0.443219
KIF24	130.457	0.191734	0.275704	0.105524	0.40319
CDCA5	801.829	0.191644	0.221579	0.135891	0.452245
TRAF3IP1	170.547	0.191601	0.21027	0.140584	0.454682
ZNF71	219.049	0.191533	0.243132	0.135433	0.451988
TCEA1	1856.42	0.191444	0.199497	0.158591	0.476269
PIGK	571.925	0.191424	0.233549	0.139675	0.453781
C11orf49	280.416	0.191213	0.199153	0.137984	0.453756
PEX1	528.424	0.19108	0.1868	0.135104	0.451806
SMARCA5	2647.55	0.19097	0.217965	0.149697	0.466438
AEN	900.376	0.190807	0.224757	0.140341	0.454588
UFL1	583.64	0.190641	0.192982	0.136086	0.452245
TCP1	4627.33	0.19059	0.186743	0.135731	0.452245
SKA1	426.906	0.190522	0.245507	0.134248	0.45077
CHAF1B	382.536	0.190411	0.235578	0.139182	0.453781
PRRC2C	6604.38	0.190156	0.224339	0.147491	0.463893
PSEN2	174.927	0.189939	0.279287	0.105628	0.40319
METTL2B	765.832	0.189822	0.200688	0.143701	0.459048
DNAJC24	147.907	0.18981	0.226115	0.141856	0.457144
EFTUD2	3317.03	0.189646	0.15213	0.101045	0.395047
CCP110	726.979	0.1896	0.233637	0.147102	0.463509
EPG5	1683.05	0.189129	0.226543	0.142672	0.457851
CAAP1	362.219	0.189078	0.188025	0.138777	0.453756
FNIP2	596.107	0.189056	0.288902	0.0945847	0.383776
TDG	828.621	0.189003	0.216025	0.152639	0.470326
ZNF827	359.037	0.188992	0.301596	0.0826256	0.363037
SFT2D2	4492.49	0.188878	0.207255	0.153019	0.470326
NSUN2	1926.52	0.188751	0.203344	0.145675	0.462367
MAP3K9	116.083	0.188744	0.278159	0.107711	0.406421
FAM189B	590.221	0.188578	0.214227	0.146555	0.463105
GTPBP4	1825.19	0.188501	0.216714	0.151154	0.468648
RNGTT	556.395	0.188189	0.186941	0.137281	0.453382
FKBP5	2172.72	0.188143	0.258171	0.13411	0.450449
EP400	2131.29	0.18753	0.198373	0.162924	0.481414
DDX42	2830.89	0.187468	0.16825	0.128513	0.440076
ZNF701	268.241	0.18743	0.249168	0.137696	0.453398
EIF4A2	12070.8	0.187356	0.196562	0.14638	0.462836
RIF1	2627.47	0.187297	0.219951	0.158164	0.475967
PPP1R3B	546.631	0.187279	0.250189	0.133812	0.450276
NFE2L1	2187.27	0.187263	0.205725	0.148743	0.465765
FBXL20	336.086	0.187194	0.255896	0.127038	0.437398
GOLGA3	2229.89	0.187082	0.189362	0.157482	0.475401
TTYH3	2235.66	0.187069	0.215124	0.161959	0.480901
TRIM11	1418.41	0.187056	0.198252	0.144476	0.460339
SMG7	2412.86	0.18703	0.17768	0.133849	0.450276
VPS26B	1393.79	0.187018	0.176049	0.132046	0.447824
ABHD17C	214.173	0.186801	0.300188	0.0808141	0.358995
TONSL	1300.96	0.186792	0.229393	0.168662	0.489364
CREB1	1284.7	0.186528	0.204997	0.159917	0.476818
PGM1	493.219	0.186463	0.278741	0.10512	0.402614
PLEKHH1	269.882	0.186457	0.244845	0.138692	0.453756
RCOR3	1165.4	0.186175	0.180049	0.137247	0.453382
SCAF8	1704.73	0.18604	0.193739	0.14549	0.461917
TJP2	469.307	0.18591	0.285983	0.100931	0.395021
WDR48	1541.62	0.185878	0.214427	0.144744	0.460501
DLAT	603.737	0.185865	0.232188	0.148271	0.464831
SURF4	3781.12	0.185815	0.195763	0.171092	0.493073
COG6	352.336	0.185758	0.247959	0.137731	0.453398
GADD45A	1124.95	0.18571	0.262423	0.137504	0.453398
ECD	717.864	0.185596	0.178923	0.139006	0.453781
PHF12	2164.79	0.18557	0.187918	0.154833	0.472981
ZBTB16	483.515	0.185534	0.291044	0.0853871	0.368032
ZNF845	233.82	0.185504	0.235915	0.144524	0.460349
ZNF596	108.999	0.185263	0.232201	0.146491	0.463039
FARP2	524.172	0.185011	0.242897	0.140842	0.454954
CENPH	452.099	0.185011	0.239403	0.142204	0.457486
ATXN7L3B	2705.29	0.184956	0.191038	0.157489	0.475401
FAM122A	293.67	0.184882	0.19983	0.149267	0.466381
ZNF518B	382.296	0.184862	0.274686	0.113041	0.41617
POLR1A	1557.55	0.184775	0.219884	0.154359	0.472728
CLDN12	96.9717	0.184652	0.288371	0.0969796	0.386765
GTF2B	601.52	0.184648	0.226966	0.155511	0.473683
KHSRP	4371.69	0.184624	0.209722	0.175234	0.498384
CPEB3	138.944	0.184546	0.228034	0.144924	0.460938
ZBTB21	712.202	0.184262	0.272033	0.121383	0.430621
SETD2	3051.55	0.184217	0.200677	0.149374	0.466381
C3orf33	172.839	0.183827	0.209991	0.152132	0.469933
PPARA	502.163	0.183825	0.245477	0.140417	0.454588
GSE1	3683.8	0.183793	0.249072	0.154174	0.472431
MORF4L1	5457.81	0.183726	0.211747	0.154945	0.472981
PLK1	674.548	0.183685	0.26619	0.140857	0.454954
PDHX	322.458	0.183558	0.218502	0.152989	0.470326
DGCR8	1365.73	0.183483	0.170839	0.138723	0.453756
TRIP11	875.105	0.18343	0.196101	0.150793	0.467953
USP7	3841.3	0.183412	0.207539	0.155819	0.473683
ZNF83	1438.65	0.183308	0.205001	0.176065	0.499385
TBCK	781.401	0.18317	0.218311	0.159567	0.476437
NUP133	1039.19	0.183121	0.170923	0.138022	0.453756
XPOT	2252.08	0.182907	0.227483	0.152596	0.470326
MED13L	6511.69	0.182817	0.256062	0.134377	0.450781
PKN2	1257.89	0.18269	0.244866	0.143731	0.459048
ATP6V1A	1337.52	0.182414	0.20003	0.152057	0.469834
KLHL15	1442.81	0.182142	0.26622	0.129686	0.442264
MIDN	3878.78	0.182093	0.224343	0.155349	0.473462
ZNF43	600.249	0.181903	0.266185	0.132515	0.448823
ZNF343	170.02	0.181793	0.207731	0.15388	0.471663
HELLS	674.936	0.181696	0.207098	0.163023	0.481528
FEM1B	1351.65	0.181518	0.204393	0.167568	0.487965
ZNF674	123.722	0.181458	0.212962	0.157087	0.475401
IPO8	955.052	0.181181	0.209464	0.162649	0.481241
SEC61A2	383.275	0.181163	0.256212	0.136081	0.452245
RBM15	957.777	0.181148	0.219763	0.156928	0.475401
MAU2	2278.38	0.180865	0.209779	0.17188	0.493978
CCDC117	675.4	0.180824	0.198891	0.158737	0.476346
SYNRG	1065.34	0.180601	0.19105	0.15266	0.470326
MASTL	309.412	0.180579	0.218019	0.15323	0.470529
YARS	2449.8	0.180469	0.188619	0.155123	0.473309
TXK	183.833	0.180381	0.266155	0.124344	0.4348
TNFAIP8L1	865.852	0.180207	0.206349	0.155801	0.473683
CEP97	455.596	0.180118	0.230641	0.152868	0.470326
FDX1	621.77	0.180089	0.241889	0.149664	0.466438
DDB1	3656.4	0.17987	0.175108	0.14303	0.458531
MEF2A	1202.26	0.179863	0.240756	0.14098	0.455004
FBXO11	1712.57	0.179779	0.18718	0.174798	0.497618
SLC15A4	819.33	0.179673	0.214136	0.159879	0.476818
SETD6	376.99	0.179507	0.170595	0.145453	0.461917
BRF1	1412.05	0.179456	0.200208	0.160073	0.477151
DISP1	164.955	0.179411	0.24255	0.147019	0.463479
HDAC8	320.904	0.17929	0.178225	0.151308	0.468673
IDS	3975.53	0.179269	0.252227	0.159738	0.476548
CCNT2	2069.99	0.179215	0.231902	0.153307	0.470529
RCN2	801.653	0.179189	0.227756	0.164239	0.483343
MBTD1	1196.07	0.179029	0.209133	0.172684	0.494683
ZNHIT6	506.771	0.178924	0.214411	0.162567	0.481241
LPP	1767.6	0.178703	0.246095	0.142711	0.457851
MED26	515.248	0.178609	0.246987	0.137437	0.453389
ARMCX3	855.974	0.178517	0.220462	0.167956	0.488405
KMT2A	3101.69	0.178153	0.237352	0.154478	0.472823
C22orf46	434.185	0.177808	0.195661	0.159125	0.476437
ICK	289.176	0.177717	0.241896	0.142607	0.457851
MSH6	1671.16	0.177687	0.227529	0.156797	0.475401
FKTN	299.987	0.177594	0.255935	0.143718	0.459048
CEP170	2256.24	0.177419	0.242363	0.143143	0.458531
PNRC2	2504.31	0.177166	0.180938	0.157847	0.475804
ZFYVE1	600.969	0.176821	0.184785	0.158912	0.476437
PRPF4B	2738.39	0.176798	0.159418	0.196422	0.523141
CTSF	347.466	0.176783	0.281013	0.104839	0.402546
CACUL1	1617.41	0.176627	0.21769	0.158892	0.476437
C17orf99	172.843	0.176613	0.300195	0.0680849	0.337374
DNMT3A	1569.72	0.176519	0.226089	0.147401	0.463893
C21orf62	409.091	0.176501	0.240586	0.147306	0.463893
ALG14	313.347	0.176476	0.287648	0.0867558	0.370508
VSIG10	161.327	0.176312	0.267128	0.124494	0.43504
ARHGAP32	286.595	0.176251	0.295857	0.076473	0.350594
DDHD2	1164.57	0.17617	0.227652	0.16661	0.486894
USP36	1918.17	0.175843	0.201914	0.177819	0.501541
CELF1	4591.61	0.175701	0.204169	0.177599	0.501257
ANGEL2	803.124	0.175629	0.186466	0.162227	0.481241
PANX1	225.263	0.175522	0.233857	0.160486	0.477983
USP30	308.15	0.175138	0.216611	0.162563	0.481241
EFCAB7	97.1408	0.17477	0.235383	0.156579	0.475321
SAG	146.638	0.17472	0.28997	0.0861851	0.368952
DIS3	1339.71	0.174665	0.215579	0.165537	0.485743
UBE2N	1642.18	0.174433	0.19637	0.185825	0.51208
ADAMTSL3	1312.52	0.174162	0.264886	0.127296	0.437844
SFXN3	1070.34	0.174063	0.267252	0.124866	0.435742
KIAA0586	377.638	0.173595	0.214702	0.175341	0.498558
CDKN3	153.269	0.173529	0.259103	0.128827	0.440286
CCNK	1934.81	0.173276	0.21146	0.176903	0.500374
ASCC1	322.776	0.173211	0.189455	0.167321	0.487645
GANC	529.884	0.172625	0.24073	0.145989	0.462543
NISCH	3057.3	0.172428	0.201808	0.192503	0.518626
MCM10	286.793	0.172373	0.262679	0.125333	0.436408
CCNJ	518.845	0.172264	0.234099	0.159326	0.476437
CUL4A	2176.49	0.172252	0.168379	0.151881	0.469562
VHL	1699.87	0.172245	0.195337	0.171948	0.494017
IGHMBP2	752.769	0.172034	0.213489	0.174268	0.496977
SMIM15	472.018	0.171976	0.240802	0.154947	0.472981
CMBL	353.701	0.171929	0.251117	0.144478	0.460339
PRDM1	355.41	0.171899	0.272539	0.111379	0.413023
RAP2B	1957.53	0.17187	0.21128	0.181074	0.506006
OSBPL9	1495.22	0.171421	0.189461	0.171558	0.493978
EXOG	228.231	0.171224	0.214054	0.172659	0.494683
MBD1	1766.63	0.171173	0.183513	0.168695	0.489364
BBS5	473.848	0.171131	0.185184	0.172391	0.494628
CWC25	1689.52	0.17073	0.227265	0.16319	0.481693
API5	1370.11	0.17071	0.212283	0.176824	0.500374
MIOS	642.53	0.170498	0.174772	0.166114	0.486444
GNAI3	1850.05	0.17037	0.186373	0.174067	0.496977
ZBTB5	557.15	0.170263	0.193336	0.177371	0.501019
PRKAA1	1629.72	0.17026	0.23943	0.15845	0.476149
TBC1D20	1014.95	0.170204	0.15675	0.146143	0.462656
BICD1	290.854	0.170195	0.248667	0.150146	0.467159
UBR5	3246.45	0.170178	0.172043	0.203415	0.532772
LRRCC1	230.583	0.170163	0.246024	0.153477	0.470825
LCORL	268.557	0.169847	0.240854	0.159229	0.476437
YTHDC1	2812.68	0.169399	0.198945	0.188716	0.513714
RNF216	1528.98	0.16904	0.15826	0.154824	0.472981
PLCE1	157.206	0.168937	0.232844	0.165471	0.485683
DDX1	1377.25	0.168504	0.187044	0.17831	0.502195
FAM98A	408.11	0.168487	0.207946	0.179057	0.503126
EXOC5	954.711	0.168338	0.241351	0.158628	0.476269
METAP2	1763.56	0.168291	0.191099	0.202187	0.531393
RAD21	3697.3	0.168234	0.201277	0.181087	0.506006
CDK2AP1	1165.8	0.16823	0.203768	0.190471	0.515849
KCNE4	99.0709	0.168188	0.234712	0.167477	0.487835
PRKDC	5203.34	0.168169	0.239143	0.182057	0.506918
SLTM	2704.9	0.16761	0.165416	0.158158	0.475967
SLC35D1	653.878	0.167516	0.220877	0.178683	0.502729
ARHGAP35	1331.08	0.167498	0.215492	0.188045	0.512897
ZNF598	1769.91	0.167409	0.175716	0.215509	0.547992
DEDD	799.518	0.167359	0.161175	0.162528	0.481241
KIF1B	1062.92	0.167275	0.24731	0.149279	0.466381
ZSWIM4	300.269	0.167019	0.218841	0.180374	0.505236
SLC39A6	502.324	0.166723	0.204888	0.184151	0.509956
MAP1A	395.932	0.166621	0.276684	0.10099	0.395021
CCNB1	581.121	0.166566	0.257359	0.138612	0.453756
SLC25A44	892.852	0.166462	0.155803	0.157558	0.475401
SOCS4	741.271	0.166357	0.21205	0.191362	0.516783
SAP130	464.246	0.166147	0.19979	0.181285	0.506071
LARP1B	411.986	0.165943	0.181472	0.181573	0.506471
TAOK1	2001.78	0.165886	0.228412	0.181072	0.506006
ATP9B	1201.69	0.165685	0.1899	0.193432	0.51971
NAA25	1221.08	0.165546	0.199618	0.183669	0.509595
TRAM1	2033.59	0.165494	0.219851	0.181098	0.506006
USP38	1072.25	0.165399	0.218858	0.182832	0.508305
BNIP3	202.139	0.165375	0.234316	0.171666	0.493978
FXR1	2857.4	0.165367	0.192228	0.190285	0.515703
DCUN1D2	1013.5	0.165363	0.199295	0.187727	0.512897
CHM	314.921	0.164935	0.205441	0.185444	0.511557
RNF169	1045.15	0.16493	0.243931	0.153049	0.470326
CCDC102A	201.29	0.164817	0.269396	0.101817	0.397199
CYSLTR1	898.824	0.164642	0.188561	0.187153	0.512897
ZNF124	384.716	0.164619	0.221566	0.178875	0.503008
COMMD2	612.347	0.16447	0.184793	0.186875	0.512897
DCTD	1072.85	0.164449	0.163595	0.171114	0.493073
PIGA	554.271	0.164386	0.228708	0.175434	0.498559
TERF1	537.582	0.164377	0.172041	0.176945	0.500374
MTMR10	1496.29	0.164167	0.217659	0.192465	0.518626
BICD2	1550.1	0.163957	0.18076	0.213715	0.545804
KLC4	449.708	0.163894	0.156	0.166864	0.487081
DHDDS	453.845	0.16364	0.151965	0.159729	0.476548
SEL1L	1642.83	0.163061	0.2426	0.159503	0.476437
ZNF614	189.057	0.163021	0.188819	0.188514	0.513294
SLC35A3	620.553	0.163005	0.178116	0.183293	0.509158
GOSR1	1082.82	0.162859	0.161329	0.171071	0.493073
CENPK	318.515	0.162821	0.216702	0.198781	0.526073
ATAD2B	1068.73	0.162772	0.202053	0.188321	0.512897
TAF1A	89.5818	0.162722	0.213415	0.189044	0.514355
DMTF1	2043.09	0.16267	0.199763	0.19745	0.523798
ENC1	542.111	0.162511	0.265378	0.11074	0.411935
IDE	490.919	0.162283	0.20947	0.19718	0.523731
RASL10B	157.252	0.16199	0.221948	0.184552	0.510409
XRN1	2256.96	0.161907	0.247182	0.157625	0.475401
RNF19A	1982.7	0.161906	0.241819	0.163142	0.481693
GNPDA2	250.929	0.161882	0.19715	0.192207	0.518481
PAQR3	460.764	0.161849	0.236949	0.169754	0.491334
OPHN1	1172.91	0.161815	0.20164	0.190532	0.515849
BUB3	1837.49	0.161665	0.208447	0.205389	0.535849
GPSM2	634.818	0.161634	0.241411	0.168458	0.489235
RHNO1	323.657	0.161626	0.193174	0.19085	0.516248
KLHL20	317.987	0.161391	0.194116	0.195121	0.522139
SLC4A1AP	585.16	0.161366	0.13791	0.143989	0.459405
MACF1	10589.9	0.16135	0.194744	0.195489	0.522344
TRIM44	747.749	0.161295	0.24657	0.148985	0.466327
C19orf44	188.71	0.16118	0.254971	0.140427	0.454588
HTT	3581.23	0.161154	0.213263	0.19508	0.522139
TFB2M	519.725	0.161138	0.236872	0.171889	0.493978
NFAT5	2675.73	0.161064	0.245297	0.156344	0.474875
TRIM33	1539.57	0.16104	0.224182	0.170502	0.492633
MTX3	182.428	0.160997	0.280191	0.0895391	0.374932
DDHD1	640.342	0.160919	0.241207	0.165118	0.485231
ERCC6	269.678	0.160675	0.222484	0.187438	0.512897
CGGBP1	2316.91	0.160658	0.144853	0.159021	0.476437
NCAPH	380.903	0.160649	0.2542	0.131323	0.446256
PCSK7	2686.84	0.16053	0.191315	0.197771	0.524392
RECQL	686.34	0.160302	0.208475	0.194452	0.52087
ARID4B	2245.21	0.160277	0.224176	0.181121	0.506006
TOP2A	1692.11	0.160163	0.258586	0.126921	0.437398
CDK11A	2294.51	0.16015	0.219886	0.199673	0.527609
NCL	13620.1	0.160145	0.182188	0.193507	0.51971
CCSER2	562.933	0.159788	0.224056	0.180929	0.506006
SHCBP1	509.698	0.159559	0.227386	0.180236	0.50498
HIF1A	4904.71	0.15954	0.238583	0.172864	0.494926
IMPA1	439.689	0.159442	0.215817	0.196515	0.5232
NKTR	6151.78	0.159371	0.231122	0.195457	0.522344
AKT2	3439.42	0.15936	0.183003	0.195974	0.522908
ABCG1	347.995	0.159245	0.261061	0.135449	0.451988
GCSH	309.985	0.159215	0.23141	0.182651	0.508164
SLC17A5	267.209	0.158743	0.225357	0.183995	0.509825
FSD1L	151.481	0.158186	0.238393	0.171754	0.493978
TFG	1287.24	0.158079	0.200613	0.193697	0.519867
ETF1	4646.54	0.157976	0.21467	0.193583	0.51971
TATDN3	749.703	0.157875	0.198961	0.199334	0.527101
PANK3	2124.21	0.157765	0.229331	0.175549	0.498688
UBFD1	1137.66	0.157526	0.209375	0.203661	0.533157
ANKRA2	311.854	0.157462	0.172585	0.196308	0.523098
ZMYM4	1441.42	0.157406	0.203926	0.195035	0.522139
NEK7	816.118	0.15739	0.205812	0.210722	0.542377
KIF13B	845.542	0.157373	0.188142	0.203892	0.53337
IL6ST	7275.2	0.157275	0.281087	0.0779916	0.353334
FBXO43	107.158	0.15693	0.217114	0.195993	0.522908
RAPGEF6	1001.1	0.156909	0.216066	0.193939	0.520145
GALE	332.997	0.156884	0.231525	0.182061	0.506918
ATP8B3	312.942	0.156854	0.252293	0.143615	0.459048
CMPK1	2179.61	0.156735	0.184223	0.203872	0.53337
HNRNPU	17081.1	0.156667	0.203989	0.200969	0.529858
LUZP1	1784.73	0.156615	0.253524	0.144014	0.459405
LMO4	1116.54	0.156508	0.270295	0.116931	0.423611
SOX12	1250.73	0.156458	0.210374	0.20108	0.52989
ORC1	411.835	0.156244	0.226073	0.186401	0.512219
ANAPC1	1643.77	0.156206	0.162991	0.18906	0.514355
WDR26	4739.94	0.156184	0.213959	0.200124	0.52854
ESCO1	597.57	0.156118	0.180085	0.203348	0.532728
MAGED2	1485.98	0.15605	0.221359	0.196114	0.523027
PGM3	630.782	0.156045	0.269416	0.105213	0.402684
SMS	1464.15	0.155997	0.206519	0.215704	0.548229
RELA	1991.53	0.155903	0.202367	0.220002	0.552865
ETAA1	253.942	0.155716	0.183	0.20475	0.534572
HMCES	729.61	0.155671	0.160531	0.187733	0.512897
GPAM	190.725	0.155635	0.192447	0.20431	0.533812
AKAP1	721.424	0.155572	0.204895	0.208508	0.54055
FAM98B	652.64	0.155472	0.19364	0.217684	0.550651
ITSN1	481.49	0.155464	0.24635	0.167196	0.487545
UBP1	1820.59	0.155222	0.176248	0.224103	0.557039
ZNF93	145.373	0.155172	0.228259	0.18979	0.51546
BARD1	453.266	0.155102	0.225531	0.191276	0.516783
CDK12	2334.46	0.154578	0.214067	0.204097	0.533651
MAN1A2	1198.53	0.154488	0.221508	0.196267	0.523098
C17orf53	139.007	0.154466	0.224701	0.183547	0.509595
FAM168B	2393.97	0.154459	0.189676	0.212021	0.544415
CDC42EP4	343.948	0.154425	0.243765	0.171588	0.493978
GPR107	1541.37	0.154341	0.141011	0.168505	0.489235
TCTN1	340.193	0.154301	0.202646	0.211938	0.544378
INO80D	1642.26	0.154251	0.205992	0.219457	0.552012
CCDC90B	913.474	0.154205	0.158423	0.21375	0.545804
ZNF431	744.613	0.153961	0.181978	0.204749	0.534572
GDAP2	437.202	0.153871	0.199937	0.210087	0.54225
TIE1	782.388	0.153829	0.254715	0.148325	0.464865
ZNF224	472.594	0.153792	0.226574	0.192588	0.518724
CLIP1	1535.56	0.153762	0.189506	0.214043	0.545946
GPRASP1	128.704	0.153754	0.249974	0.152976	0.470326
DDX21	3836.74	0.153745	0.222792	0.20032	0.528668
UBN2	918.775	0.153454	0.218243	0.196747	0.5232
FBF1	417.097	0.153377	0.206393	0.216694	0.549313
PEAK1	1337.79	0.153295	0.232566	0.177593	0.501257
NONO	8069.21	0.153196	0.16599	0.206119	0.536448
DDIT4	1813.56	0.15316	0.262755	0.129821	0.442416
PIGS	1403.29	0.153155	0.185218	0.206354	0.536802
ZC3H15	1796.79	0.153124	0.193799	0.213822	0.545804
PSMD12	1416.16	0.153102	0.209224	0.207558	0.539018
PRKRA	769.32	0.153067	0.166189	0.198294	0.52513
ERCC4	264.264	0.153031	0.202713	0.214494	0.546578
ZNF254	468.613	0.152876	0.232975	0.186285	0.512163
ING1	649.096	0.152875	0.23481	0.183839	0.509739
TMED2	2414.65	0.152814	0.162661	0.196666	0.5232
SNUPN	531.842	0.152687	0.170457	0.203055	0.532349
ZNF677	233.548	0.152592	0.251004	0.138647	0.453756
ABL1	1715.37	0.152568	0.1623	0.197517	0.523846
DCTN4	2002	0.152471	0.210834	0.204099	0.533651
PIKFYVE	2884.08	0.15202	0.221521	0.187328	0.512897
TRIM59	440.975	0.151906	0.199227	0.213144	0.545804
KCNA3	170.463	0.151856	0.270014	0.0961528	0.385403
NECAP1	1230.65	0.151743	0.225628	0.196188	0.523037
GBF1	1415.09	0.15159	0.165031	0.200586	0.528978
AFF1	3928.17	0.151582	0.235759	0.170318	0.492365
BIRC5	998.276	0.151535	0.216074	0.21049	0.542377
PITPNB	1036.38	0.151428	0.164039	0.202033	0.531339
RTF1	1742.75	0.151425	0.189054	0.229818	0.563826
PLCG1	1216.32	0.15139	0.255353	0.140335	0.454588
LRFN4	956.837	0.151313	0.216578	0.21372	0.545804
NAA20	564.598	0.151308	0.181167	0.212975	0.545558
KRR1	1171.67	0.151269	0.226684	0.196135	0.523027
RBM18	637.049	0.151118	0.201834	0.217889	0.550741
PSME3	1850.93	0.150986	0.207177	0.199518	0.527389
WBP11	1939.04	0.150913	0.196707	0.225556	0.559871
MYBL1	107.932	0.150891	0.24619	0.162746	0.481241
CCDC88A	2379.32	0.150852	0.17375	0.239526	0.574279
RBBP8	525.443	0.150846	0.211667	0.214735	0.546878
TCF20	937.862	0.150763	0.20541	0.223333	0.556432
KLHL7	346.226	0.150701	0.181427	0.215425	0.547908
ZC3H14	717.211	0.150625	0.147107	0.186384	0.512219
ZYG11B	522.767	0.15049	0.214898	0.208727	0.540744
XPO5	1059.32	0.15047	0.183405	0.237206	0.572147
ACLY	2873.32	0.150468	0.2065	0.225888	0.560242
FBXO28	613.964	0.150455	0.214823	0.202425	0.531401
NARS	1937.89	0.150258	0.182215	0.237769	0.572279
TRRAP	2307.07	0.150254	0.20918	0.229404	0.563555
KLHDC2	890.085	0.150171	0.171005	0.212665	0.545414
BOD1L1	1693.11	0.150057	0.215246	0.190047	0.515645
IPO7	2715.68	0.149784	0.204302	0.232606	0.567265
SLC43A3	1986.94	0.149625	0.214944	0.202933	0.532289
CNTNAP1	82.8796	0.149563	0.240674	0.176136	0.499385
TMEM184C	356.662	0.149404	0.212743	0.205796	0.536128
COPS2	1498.21	0.149397	0.202969	0.215769	0.548233
OSBPL10	390.078	0.149369	0.213703	0.21282	0.545558
USP8	1180.95	0.149277	0.190501	0.218188	0.550741
TXNL4B	381.356	0.149025	0.16458	0.208676	0.540744
EIF3A	6411.57	0.148982	0.189712	0.242902	0.577283
OCRL	546.683	0.148877	0.201139	0.219302	0.552012
SMAD2	1526.55	0.148843	0.205104	0.228149	0.562534
ACSL3	804.18	0.148812	0.222801	0.217847	0.550741
RRM1	1129.19	0.148733	0.215438	0.221767	0.554648
POGLUT1	481.477	0.148697	0.199591	0.22215	0.554781
EYS	110.65	0.148696	0.215945	0.210436	0.542377
PLEKHG4	567.909	0.148611	0.257495	0.136839	0.452949
EIF2AK3	575.022	0.148524	0.206729	0.218235	0.550741
TRIM62	139.743	0.148517	0.204905	0.220659	0.554258
ZNF84	700.61	0.148503	0.198743	0.225765	0.56013
RNF2	472.746	0.148497	0.189227	0.232954	0.567725
FBXW7	1122.88	0.148479	0.217703	0.21422	0.546268
ZNF250	189.365	0.148217	0.203022	0.221912	0.554677
SIAH1	1006.86	0.148183	0.17755	0.220982	0.554433
MFAP5	128.032	0.148149	0.211438	0.215343	0.547908
ATM	2558.91	0.148109	0.235549	0.184921	0.511155
AREL1	1355.64	0.148018	0.181418	0.230152	0.56436
RUSC1	599.464	0.148006	0.175109	0.219444	0.552012
ACAP2	3161.29	0.147972	0.221588	0.205753	0.536128
TRIP12	4467.32	0.147868	0.220148	0.217806	0.550741
TOP1	2174.7	0.147852	0.211599	0.222914	0.556177
SLC35E2B	3651.22	0.147837	0.19955	0.241707	0.57666
GLG1	1985.14	0.147637	0.187973	0.228281	0.562642
ABCE1	1570.92	0.147614	0.19727	0.221223	0.554433
SMU1	1675.14	0.147467	0.177772	0.242771	0.577283
PAWR	184.318	0.147361	0.250346	0.0431042	0.275442
ATP8B2	1543.82	0.147315	0.250283	0.159392	0.476437
CCDC77	173.464	0.147183	0.193943	0.225937	0.560242
SPRY1	439.478	0.147179	0.265592	0.0951124	0.38412
CDK1	412.798	0.147078	0.247107	0.156639	0.475368
CEP104	893.543	0.146981	0.210561	0.223096	0.556405
ZDHHC5	1778.62	0.146977	0.163416	0.215835	0.548233
CEP164	779.904	0.14694	0.192456	0.228537	0.562642
PKNOX1	445.295	0.146657	0.194874	0.227323	0.561788
PRKCQ	541.44	0.146568	0.241371	0.173847	0.496678
APC	915.092	0.146564	0.228796	0.187851	0.512897
FAM210A	316.098	0.146505	0.186187	0.227999	0.562462
COL24A1	649.494	0.14632	0.253908	0.145801	0.462411
FLYWCH1	1500.06	0.146296	0.21335	0.214494	0.546578
COG1	584.737	0.146287	0.148848	0.198141	0.524982
TRAPPC8	1031.72	0.146197	0.188677	0.231233	0.565846
SEC24B	874.568	0.146164	0.185278	0.242498	0.577283
TMEM128	243.495	0.146005	0.181743	0.22867	0.562642
ABCD3	507.43	0.145992	0.192405	0.229346	0.563542
ZNF507	488.078	0.145914	0.218138	0.215859	0.548233
TRMT44	425.911	0.145889	0.197397	0.231854	0.566403
RAD23B	2626.94	0.145883	0.203203	0.231793	0.566403
POLI	544.121	0.145853	0.204537	0.228621	0.562642
ERBB2	136.214	0.145779	0.207297	0.226288	0.560911
HNRNPM	8294.67	0.145722	0.183017	0.254908	0.588832
GCC1	539.009	0.145668	0.186529	0.230872	0.56535
CDK7	425.883	0.145663	0.18139	0.230797	0.56535
RSPRY1	471.172	0.14565	0.183599	0.231042	0.565507
ATP13A3	2238.38	0.145637	0.23186	0.197826	0.524408
UBA5	760.787	0.145481	0.174723	0.226659	0.561212
STIP1	2497.46	0.145449	0.205992	0.231875	0.566403
PCCB	894.447	0.145214	0.210295	0.227627	0.562159
KLF12	232.506	0.145187	0.257041	0.132576	0.448823
ARMCX1	139.915	0.145185	0.242872	0.187455	0.512897
MROH1	1071.95	0.145106	0.217051	0.229237	0.563531
C11orf58	2350.87	0.14509	0.166414	0.233917	0.568524
KHDRBS1	4224.62	0.144963	0.165356	0.258707	0.592689
PAXIP1	437.577	0.144931	0.189754	0.233351	0.567782
ATP13A2	972.714	0.144923	0.230161	0.213924	0.545837
HMMR	278.746	0.144861	0.252174	0.142984	0.458531
RASA1	775.77	0.144853	0.196746	0.241003	0.57596
LIPA	1402.26	0.144843	0.188556	0.248296	0.582616
CPSF7	2348.42	0.14457	0.13773	0.19036	0.515703
RHOBTB1	213.244	0.14451	0.257803	0.135829	0.452245
QSOX2	1029.02	0.144442	0.205972	0.232674	0.5673
PPIP5K1	788.054	0.144397	0.238165	0.147804	0.464452
CHRNA7	305.4	0.144362	0.254662	0.140792	0.454954
FAM214A	648.101	0.144284	0.185772	0.234814	0.569738
YEATS2	1414.29	0.143868	0.176309	0.255066	0.588875
PSMD6	1835.53	0.143856	0.156393	0.21365	0.545804
DEPDC1B	225.21	0.143846	0.241827	0.174691	0.497618
C18orf25	1379.68	0.143811	0.217845	0.211369	0.543521
ZWINT	781.433	0.143783	0.224948	0.21069	0.542377
FICD	84.7209	0.143774	0.214481	0.221826	0.554648
FOCAD	647.624	0.14371	0.225899	0.197329	0.523798
NKIRAS2	1119.31	0.143675	0.178333	0.232092	0.566525
MOAP1	976.397	0.143618	0.182812	0.252374	0.586921
CUL4B	1043.38	0.143534	0.187106	0.238322	0.572664
ERMP1	819.195	0.143439	0.219017	0.224783	0.558316
TMEM165	992.622	0.143425	0.169979	0.226834	0.561356
ANKRD36C	1066.76	0.143316	0.253285	0.142225	0.457486
BIRC6	4695.59	0.143237	0.195221	0.230267	0.564513
CEP57L1	224.397	0.143177	0.215465	0.227539	0.562159
UBN1	2254.88	0.143106	0.217323	0.231672	0.566402
DOT1L	2906.51	0.143023	0.189611	0.254242	0.588581
CDCA4	873.279	0.142973	0.184249	0.253305	0.58742
MAST2	656.211	0.142951	0.21901	0.216274	0.548999
CEP70	350.512	0.142862	0.232325	0.198846	0.526073
PNMA1	724.425	0.142651	0.229069	0.20885	0.540803
ACOT7	510.361	0.142606	0.239428	0.186059	0.512141
CABLES1	278.957	0.142545	0.259503	0.123452	0.433518
SSX2IP	460.187	0.142463	0.236355	0.19015	0.515655
TRAF5	901.619	0.14236	0.241033	0.158305	0.476091
GGNBP2	2520.44	0.142099	0.184768	0.22982	0.563826
PTTG1	630.401	0.142097	0.235899	0.194435	0.52087
RAB3B	88.0815	0.142068	0.224877	0.209366	0.541746
ACOT2	476.003	0.142051	0.224549	0.215378	0.547908
SF1	10728.9	0.141993	0.190234	0.240816	0.575639
AGL	515.382	0.141816	0.216317	0.224354	0.557533
TMEM170A	908.337	0.141798	0.173842	0.237981	0.572279
CSNK2A2	1548.72	0.141782	0.155101	0.219653	0.552376
SIN3B	1453.59	0.141629	0.189078	0.260086	0.593272
SF3A1	3054.64	0.14159	0.199974	0.244377	0.579247
HOGA1	97.4057	0.141588	0.214395	0.227184	0.561703
CASK	154.088	0.141492	0.237955	0.186923	0.512897
COL6A2	390.469	0.141431	0.266164	0.0808641	0.359069
ARFGEF2	2163.8	0.141277	0.211839	0.242737	0.577283
WDR27	662.811	0.141109	0.209674	0.234956	0.569757
ADNP	2141.7	0.140808	0.170332	0.26492	0.595866
SLC25A24	714.631	0.140645	0.205339	0.243334	0.578053
WIZ	1078.97	0.140555	0.188152	0.263211	0.594883
ZMYM2	2400.85	0.140396	0.189801	0.249089	0.58371
NUFIP2	5199.24	0.140391	0.232981	0.206309	0.536802
AQR	885.542	0.140348	0.161915	0.234147	0.568953
MIER1	1733.99	0.14032	0.196318	0.234218	0.568996
PSIP1	1666.89	0.140254	0.203863	0.235887	0.570725
NIPA1	414.847	0.140241	0.247163	0.162701	0.481241
RAD54L	342.684	0.140037	0.230977	0.20701	0.538116
SPATA5	333.58	0.140024	0.216442	0.219386	0.552012
ZRANB1	1237.17	0.140016	0.1705	0.272554	0.602257
POLG2	655.635	0.139975	0.187308	0.276959	0.606558
PAFAH1B2	2500.93	0.139929	0.200538	0.260951	0.593865
SLC25A32	587.248	0.139844	0.183518	0.24822	0.582566
MTDH	3880.77	0.139836	0.200616	0.23971	0.574404
RBMXL1	535.176	0.139764	0.200792	0.239551	0.574279
FAM117B	532.076	0.139651	0.177784	0.242033	0.577136
ZSCAN18	990.077	0.139649	0.24697	0.162658	0.481241
ZNF281	945.578	0.139563	0.221342	0.213765	0.545804
PHC3	2141.9	0.139553	0.219222	0.221293	0.554433
DDI2	1475.49	0.139483	0.218818	0.218615	0.551316
PRPS2	592.631	0.139446	0.202306	0.246691	0.581325
SSR1	3270.23	0.139373	0.203948	0.242879	0.577283
SFXN1	771.265	0.139361	0.226579	0.20143	0.530423
KIF2A	758.58	0.139239	0.226945	0.209733	0.542042
UPRT	238.917	0.139174	0.182363	0.247716	0.582147
THAP9	102.723	0.13913	0.203069	0.242248	0.577283
CALU	1102.8	0.139111	0.215188	0.210692	0.542377
WDR62	849.184	0.139099	0.225083	0.228718	0.562642
CELSR1	185.445	0.139084	0.261438	0.103998	0.400973
JAKMIP2	90.3723	0.139034	0.247401	0.162746	0.481241
2006-03-01	5383.32	0.138737	0.161872	0.294182	0.623466
SEC24A	591.246	0.138696	0.219571	0.216445	0.548999
HEATR5B	1737.42	0.138575	0.220208	0.224084	0.557039
ZNF772	231.698	0.138537	0.236043	0.189096	0.514355
CLIC4	1296.23	0.138367	0.237385	0.189477	0.514862
RET	91.1141	0.138223	0.257439	0.123501	0.433546
BACE2	259.527	0.138142	0.262569	0.0950297	0.38412
CD2AP	1029.75	0.138038	0.215738	0.237956	0.572279
TWISTNB	1064.36	0.137773	0.231656	0.197951	0.52461
SNAPC3	484.783	0.137606	0.213866	0.237813	0.572279
SPEN	3291.21	0.137574	0.195758	0.245176	0.579976
CEP63	679.016	0.137508	0.187004	0.274198	0.604025
POGK	1271.52	0.137389	0.217358	0.229816	0.563826
GOLGA8A	3196.28	0.137209	0.251823	0.142157	0.457486
TAF4B	368.673	0.137193	0.215622	0.235561	0.570452
FAM178B	130.912	0.137165	0.259622	0.112598	0.415391
KIAA0556	659.141	0.137057	0.219238	0.213668	0.545804
INSIG1	1404.19	0.13703	0.2113	0.231883	0.566403
FAM222B	263.425	0.137028	0.207315	0.237927	0.572279
CATSPERG	90.4101	0.137008	0.224954	0.218762	0.551428
NRARP	123.825	0.136982	0.254707	0.102446	0.398
MFGE8	398.634	0.13664	0.232852	0.198264	0.52513
TGIF2	1120.43	0.136622	0.186068	0.262027	0.594354
RANBP9	1597.87	0.136504	0.193575	0.256567	0.590394
SLC25A33	634.519	0.136355	0.216924	0.232811	0.567506
MCC	160.194	0.13633	0.205015	0.256299	0.590292
ZNF136	486.591	0.136254	0.221681	0.221715	0.554648
ITPR1	1990.11	0.136075	0.214478	0.248934	0.583594
PIP4K2B	1942.43	0.136069	0.169903	0.251607	0.586281
LRRC41	1355.37	0.136057	0.183246	0.274592	0.604404
ERGIC2	488.34	0.135993	0.187806	0.264855	0.595866
TIMELESS	1046.69	0.135972	0.200063	0.253355	0.58742
ZDHHC9	333.494	0.135936	0.202288	0.257914	0.59185
SFSWAP	1811.91	0.135898	0.137213	0.216331	0.548999
PDZD2	129.513	0.135737	0.223957	0.221201	0.554433
LDLRAD4	793.166	0.13572	0.233759	0.200219	0.528662
ZW10	266.867	0.135678	0.183995	0.257424	0.591613
TMPO	3173.43	0.13564	0.200554	0.267275	0.59702
DSTYK	943.067	0.135624	0.190364	0.260137	0.593272
ZNF678	282.921	0.135509	0.226617	0.221021	0.554433
ZNF738	418.2	0.135454	0.178516	0.25957	0.593014
RUNDC1	609.964	0.135437	0.185814	0.261666	0.59404
PTAR1	2019.73	0.135411	0.215689	0.252168	0.586887
HIST2H2AA4	5763.29	0.135396	0.241968	0.188005	0.512897
DNAL1	358.315	0.135389	0.197268	0.251308	0.585967
ZNF443	76.6734	0.13532	0.214822	0.238903	0.573623
HDAC5	2236.51	0.13523	0.20096	0.259667	0.593014
WDR43	1348.63	0.135152	0.177189	0.273835	0.603472
MEGF8	1201.63	0.135125	0.200353	0.260497	0.593462
PIGG	1203.04	0.135074	0.179042	0.280754	0.611311
CREB3L2	1468.74	0.134864	0.183927	0.26189	0.594238
GPATCH2	272.711	0.134731	0.193481	0.259515	0.593014
ZNF146	1253.51	0.134649	0.209421	0.244907	0.579587
SNAP47	345.665	0.134567	0.186635	0.276298	0.606408
TMEM41B	925.649	0.134346	0.188682	0.26469	0.595866
ERI2	353.363	0.134328	0.205218	0.242802	0.577283
YOD1	1688.11	0.134313	0.232927	0.213683	0.545804
ZNF384	1333.98	0.134131	0.178952	0.264319	0.595866
SMG1	8924.57	0.134036	0.206829	0.286812	0.61706
ZFYVE26	1047.96	0.134015	0.196714	0.254699	0.588832
C3orf18	76.6979	0.133919	0.215442	0.237408	0.572279
TMCO1	1028.2	0.133864	0.199317	0.256569	0.590394
CHD1	2477.56	0.133858	0.207931	0.244782	0.579547
CSNK2A1	2010.27	0.133847	0.185909	0.266685	0.596619
ZNF256	187.279	0.13383	0.240263	0.183833	0.509739
YEATS4	407.962	0.133822	0.189815	0.266351	0.596619
LRRC37A3	309.371	0.133602	0.217906	0.235259	0.570105
HIST1H2BN	658.473	0.133552	0.244618	0.165822	0.48605
TMED7	1102.54	0.133411	0.198909	0.240278	0.574739
CSPP1	434.216	0.133319	0.210576	0.250748	0.585569
NPIPB5	5794.15	0.133313	0.214931	0.277445	0.606558
ZNF736	1036.67	0.133272	0.220235	0.223392	0.556432
DCAF17	430.34	0.133099	0.208622	0.256799	0.590683
GRAMD4	1660.72	0.133078	0.222507	0.229068	0.563283
ZNF587B	426.154	0.133068	0.194241	0.262973	0.594808
HNRNPAB	4230.94	0.133049	0.168403	0.257743	0.591838
DPP3	1206.75	0.133023	0.167567	0.261453	0.59404
SRSF3	9359.01	0.132947	0.192804	0.291624	0.620496
PRR3	516.376	0.132805	0.177522	0.265928	0.596572
PPWD1	822.308	0.132791	0.177242	0.265977	0.596572
MCF2L2	170.618	0.132755	0.21178	0.245995	0.581158
STX17	331.968	0.132573	0.223802	0.225647	0.559967
HECTD3	778.341	0.132285	0.158596	0.263155	0.594883
ODF2	1245.93	0.132159	0.160431	0.25293	0.58742
SMARCB1	1743.8	0.132103	0.177106	0.302771	0.630157
TMEM116	101.819	0.132024	0.182096	0.268702	0.598133
TOR1AIP2	3028.41	0.132017	0.212992	0.24007	0.574497
SEC31A	2364.31	0.132	0.131485	0.213949	0.545837
RIC8A	1757.18	0.131969	0.145588	0.241516	0.57666
MAGOHB	243	0.131916	0.217603	0.248082	0.582496
KLF13	5007.42	0.131841	0.209763	0.265305	0.595947
CASD1	438.01	0.131794	0.191605	0.267428	0.59702
CSTF2T	665.092	0.131755	0.191839	0.271481	0.601871
ZMPSTE24	515.27	0.131738	0.184056	0.265848	0.596532
SMARCC1	3139.66	0.131682	0.199514	0.273367	0.602992
WDR3	634.696	0.131672	0.232617	0.205593	0.536128
AP3B1	1041.37	0.1316	0.169268	0.267483	0.59702
CLEC2B	1354.97	0.131549	0.236562	0.185783	0.51208
XPNPEP3	655.464	0.131527	0.178648	0.269843	0.599726
SSBP2	1229.84	0.131498	0.215061	0.242847	0.577283
DNAJC27	285.049	0.131475	0.205936	0.252708	0.587316
ZKSCAN8	1026.57	0.131272	0.215232	0.243621	0.578352
GCC2	1124.47	0.131147	0.170423	0.285323	0.61576
NARF	2518.94	0.131067	0.212936	0.247945	0.582428
DBF4B	354.039	0.130994	0.18783	0.272046	0.601878
PPP1CC	2644.14	0.130968	0.17832	0.272315	0.602056
UTP18	846.174	0.130851	0.158586	0.259032	0.592954
ATPAF1	593.362	0.130828	0.190914	0.27053	0.600382
PRKAR2A	1059.1	0.130817	0.210505	0.262107	0.594354
KSR1	1356.97	0.130809	0.224982	0.232465	0.56705
CYTH3	425.687	0.130757	0.224324	0.229327	0.563542
TTC37	1296.01	0.130719	0.194246	0.24789	0.582428
RAB11FIP2	691.657	0.130635	0.225158	0.2277	0.562159
WAC	4015.9	0.13056	0.182659	0.282674	0.612881
RIOK3	2929.4	0.130391	0.20427	0.259487	0.593014
METTL15	306.347	0.130342	0.190566	0.270911	0.600854
CBX4	1727.92	0.130178	0.223076	0.229531	0.563739
MLLT6	5707.41	0.130139	0.222534	0.252579	0.587143
GATC	363.285	0.130055	0.186208	0.264955	0.595866
NAP1L4	3121.1	0.129922	0.142298	0.242409	0.577283
ELK1	636.937	0.129881	0.180716	0.272129	0.601878
POFUT1	943.437	0.129837	0.18935	0.277667	0.606558
FAM13B	1566.14	0.129801	0.209041	0.251074	0.585734
LRRC8B	531.058	0.129785	0.229864	0.213834	0.545804
ZNF260	295.143	0.12974	0.212945	0.253716	0.588002
C2CD5	863.084	0.12969	0.172137	0.292312	0.621644
HS6ST1	998.134	0.129677	0.208143	0.267571	0.59702
STAM2	491.471	0.129675	0.179897	0.286128	0.616506
SLC25A16	525.2	0.129621	0.193047	0.272019	0.601878
PLA2G6	1279.74	0.1296	0.218242	0.0388766	0.266332
HYOU1	2607.59	0.129556	0.20677	0.242714	0.577283
AEBP2	602.511	0.129377	0.180188	0.277637	0.606558
RAB5A	886.239	0.129368	0.184983	0.272844	0.602403
SOD1	2281.79	0.129357	0.215637	0.239024	0.573659
IST1	4223.6	0.1293	0.171524	0.282446	0.612632
OAZ2	1997.7	0.1293	0.181211	0.272113	0.601878
ADCY6	683.988	0.129271	0.243239	0.169556	0.491089
NUP153	1899.05	0.129189	0.201056	0.277281	0.606558
MYO5C	258.407	0.129169	0.247033	0.149426	0.466404
MCM9	595.796	0.129129	0.200017	0.26259	0.594757
CREBBP	3580.91	0.129007	0.219055	0.246771	0.581325
ACACB	528.55	0.128997	0.234661	0.196602	0.5232
RNF38	1275.96	0.128922	0.193432	0.247438	0.581894
SLC25A17	288.975	0.128859	0.210537	0.268363	0.59755
PRIM2	262.812	0.128821	0.19494	0.259014	0.592954
PPAT	360.629	0.128742	0.197847	0.277085	0.606558
ALMS1	672.348	0.128692	0.199801	0.269074	0.598637
GRASP	964.315	0.128671	0.25012	0.138113	0.453756
FANCC	192.751	0.128668	0.216743	0.241729	0.57666
ILF2	3930.05	0.128606	0.189273	0.296099	0.624567
SLC39A14	283.079	0.12847	0.234435	0.19954	0.527389
OCIAD1	1743.99	0.128355	0.135201	0.233614	0.56797
ARL13B	91.8478	0.128262	0.225013	0.228626	0.562642
ZC3H12A	1021.4	0.128192	0.231068	0.22204	0.554781
POLM	682.699	0.128157	0.194353	0.281045	0.611448
DR1	2348.78	0.128123	0.194053	0.275215	0.60527
TRAF4	916.64	0.128104	0.234179	0.210084	0.54225
MPP5	360.242	0.128075	0.208716	0.259803	0.593014
ZNF707	338.534	0.128034	0.180426	0.276558	0.606549
TRUB1	213.25	0.128031	0.195893	0.277343	0.606558
MON2	1327.84	0.127884	0.194527	0.264694	0.595866
APBA2	380.833	0.127764	0.246979	0.14519	0.461373
RUNX1	6390.36	0.127739	0.206488	0.287248	0.61706
MIS18A	240.558	0.127715	0.208797	0.261753	0.594053
SHOC2	1783.53	0.127625	0.194354	0.287328	0.617108
ABCA1	2004.62	0.127624	0.245914	0.159614	0.476445
PPME1	527.448	0.127597	0.201334	0.277576	0.606558
SDAD1	426.135	0.12751	0.17438	0.281121	0.611448
PFKM	365.87	0.127501	0.216457	0.247195	0.581894
RNF157	136.103	0.127484	0.234585	0.202392	0.531401
PTPN23	1326.32	0.127412	0.178363	0.285293	0.61576
GNA12	1538.68	0.127405	0.217115	0.245225	0.579976
METTL21A	2005.42	0.127392	0.173144	0.280111	0.610034
ZNF776	652.533	0.127174	0.228286	0.242769	0.577283
TYW5	464.178	0.127142	0.164728	0.278052	0.607153
MMP14	741.556	0.127079	0.256272	0.100784	0.394889
BCL9L	840.431	0.12707	0.238707	0.186933	0.512897
DNAJA4	895.868	0.126961	0.238129	0.187009	0.512897
ZNF471	341.849	0.12696	0.22932	0.209931	0.542163
FURIN	4173.33	0.126844	0.180017	0.284186	0.614325
MUL1	497.133	0.126814	0.164164	0.281914	0.612222
EXOC8	702.943	0.12671	0.203036	0.277537	0.606558
TSC22D1	2080.52	0.126693	0.23491	0.188149	0.512897
SMTN	467.325	0.126675	0.234436	0.202075	0.531339
E2F4	1974.31	0.126669	0.177041	0.303981	0.631019
WDR31	269.408	0.126545	0.204873	0.268184	0.59755
SRSF2	7653.6	0.126511	0.176912	0.310975	0.637052
TIAL1	2108.44	0.126502	0.161371	0.291587	0.620496
SOCS2	950.274	0.126492	0.253944	0.106828	0.405094
BROX	831.933	0.126421	0.164227	0.27943	0.608863
TUBE1	208.293	0.126228	0.193443	0.2815	0.611606
ANKMY2	424.772	0.126195	0.183996	0.288695	0.618312
ZBTB44	1896.83	0.126149	0.199004	0.278255	0.607348
SESN1	844.155	0.125978	0.209838	0.254249	0.588581
PDE12	993.476	0.125891	0.20249	0.276439	0.606471
GALNS	680.144	0.125875	0.197631	0.284198	0.614325
CDC42BPG	191.5	0.125761	0.23235	0.20986	0.542163
TFIP11	979.09	0.125735	0.197224	0.275971	0.60594
ZNF410	1249.65	0.125684	0.187594	0.2897	0.618981
YY1	3695.1	0.125578	0.170817	0.318259	0.642992
TMED8	1086.04	0.12555	0.194052	0.264022	0.595833
PRPF8	7064.66	0.125528	0.142193	0.332191	0.653624
PPIL6	96.6352	0.125352	0.218324	0.25056	0.585515
EEA1	473.394	0.125224	0.212426	0.240039	0.574497
SLK	1335.28	0.124777	0.202365	0.274008	0.603729
PLEKHB2	2906.75	0.124751	0.160211	0.343783	0.66297
TYW1	470.068	0.124751	0.176341	0.288333	0.618029
KCTD10	723.754	0.124748	0.193651	0.279389	0.608863
RAE1	896.938	0.124747	0.163383	0.287241	0.61706
PRKAB2	668.012	0.124653	0.227285	0.223122	0.556405
TTC26	113.062	0.124314	0.212625	0.262104	0.594354
CYB5A	439.041	0.124249	0.195986	0.2842	0.614325
DDX19A	1033.7	0.124049	0.110285	0.191008	0.516416
DDX6	2919.6	0.123901	0.205461	0.267982	0.597372
RNF138	1740.14	0.123871	0.203136	0.250442	0.585515
THOC2	1745.14	0.123786	0.143417	0.267367	0.59702
MYCBP2	3408.61	0.123782	0.202856	0.244539	0.579504
TCF7L2	468.807	0.123767	0.230343	0.222161	0.554781
TUBA1B	19348.1	0.123758	0.192176	0.286119	0.616506
DDX47	1350.13	0.123751	0.184532	0.299485	0.627782
TSPAN13	417.835	0.123731	0.228094	0.228027	0.562462
POMT2	452.057	0.123702	0.188553	0.295839	0.624479
SH3RF1	378.581	0.123583	0.237101	0.183688	0.509595
BRICD5	274.045	0.123582	0.23112	0.220894	0.554433
TMPRSS9	116.033	0.123566	0.244093	0.154787	0.472981
[truncated: 7,859 more rows]
