# Supplementary material for: Deep genomic characterization highlights complexities and prognostic markers of pediatric acute myeloid leukemia
Source: Commun Biol. 2023 Mar 31;6:356. doi: 10.1038/s42003-023-04732-2 (PMC10066286; doi:10.1038/s42003-023-04732-2)
Supplement: Supplementary file 7 — Supplementary Data 4 [file 42003_2023_4732_MOESM7_ESM.xlsx]

## Sheet: Supplementary Data 4
Supplementary Data 4. Gene effect scores in TP53-altered and TP53-wild-type AML cell lines from the DepMap datasets.#
Gene	TP53-altered cell lines		TP53-wild-type cell lines		P-value*	Dataset
	n	Median gene effect score	n	Median gene effect score
BUB1B	17	-1.009	6	-0.772	0.02	RNAi
DLG5	17	-0.517	6	-0.6775	0.06	RNAi
ZIK1	13	-0.044	6	-0.15	0.072	RNAi
IRS2	17	-0.095	6	0.0765	0.117	RNAi
FGD6	17	-0.107	6	0.025	0.135	RNAi
SERPING1	17	-0.145	6	-0.0255	0.286	RNAi
IQGAP3	17	-0.105	6	-0.1885	0.326	RNAi
BRIP1	17	0.011	6	-0.189	0.354	RNAi
CDH8	13	0.023	6	-0.0055	0.378	RNAi
PPFIBP1	13	-0.064	6	0.1105	0.416	RNAi
HRK	13	-0.019	6	0.074	0.416	RNAi
TIAM1	17	0.152	6	0.0975	0.431	RNAi
CPD	17	0.024	6	-0.0805	0.516	RNAi
ETV3	13	-0.109	6	-0.1815	0.534	RNAi
NPC1	17	-0.003	6	0.0365	0.562	RNAi
TRPS1	17	-0.112	6	-0.15	0.562	RNAi
NXT2	13	-0.066	6	-0.1345	0.593	RNAi
KIF14	17	-0.07	6	-0.174	0.599	RNAi
CROT	13	-0.035	6	-0.004	0.639	RNAi
ELL2	17	-0.031	6	-0.023	0.759	RNAi
PRKCI	17	-0.069	6	-0.0465	0.759	RNAi
SLC7A11	17	0.237	6	0.213	0.812	RNAi
ARHGEF7	17	0.034	6	0.0285	0.825	RNAi
SMAD6	17	0.057	6	-0.031	1	RNAi
BRIP1	18	-0.329427	7	-0.653008	0.001	CRISPR
FGD6¹	18	-0.15677	7	-0.0472838	0.003	CRISPR
KIF14	18	-0.636926	7	-0.48261	0.11	CRISPR
ARHGEF7	18	-0.0817989	7	0.011722	0.11	CRISPR
PPFIBP1	18	-0.0102103	7	0.0270337	0.11	CRISPR
SLC7A11	18	0.0157549	7	-0.0567007	0.22	CRISPR
KNTC1	18	-0.356179	7	-0.275022	0.297	CRISPR
BUB1B	18	-1.26727	7	-1.18417	0.357	CRISPR
IRS2	18	-0.41217	7	-0.244442	0.357	CRISPR
CDH8	18	0.0837302	7	0.10319	0.357	CRISPR
ELL2	18	-0.142163	7	-0.150314	0.423	CRISPR
PRKCI	18	-0.0729953	7	-0.0206317	0.423	CRISPR
ZIK1	18	0.0931086	7	0.0724806	0.423	CRISPR
DLG5	18	-0.0480523	7	-0.0307422	0.458	CRISPR
FTO	18	0.0487957	7	0.0810676	0.495	CRISPR
CROT	18	-0.0240822	7	-0.0338324	0.534	CRISPR
DNAH14	18	0.0238744	7	0.0786907	0.574	CRISPR
MSANTD3	18	-0.0154773	7	0.0282253	0.574	CRISPR
ETV3	18	-0.0241168	7	-0.046693	0.615	CRISPR
SERPING1	18	-0.0743439	7	-0.016918	0.615	CRISPR
ANKS1A	18	-0.000688998	7	-0.0123963	0.701	CRISPR
TIAM1	18	-0.0333659	7	-0.0637777	0.701	CRISPR
HRK	18	-0.972577	7	-0.865619	0.745	CRISPR
NXT2	18	0.0288192	7	0.0341355	0.745	CRISPR
SMAD6	18	-0.074543	7	-0.0567153	0.745	CRISPR
AUTS2	18	-0.00633496	7	0.0126649	0.79	CRISPR
NPC1	18	-0.00913252	7	0.021247	0.836	CRISPR
CPD	18	-0.165426	7	-0.155496	0.883	CRISPR
IQGAP3	18	-0.10257	7	-0.0622147	0.929	CRISPR
TRPS1	18	0.0770135	7	0.0974504	0.929	CRISPR
BEND3	18	-0.0160016	7	0.0362951	0.976	CRISPR
# Altered TP53 includes mutation, deletion and both. Only genes with gene effect data in at least 5 cell lines in each group were analysed.
¹ The overall median gene effect score of FGD6 in the AML cell lines was -0.12, suggesting that it was not an essential gene and thus not selected for further studies.
* P-values were calculated by the Mann-Whitney U test.
