# Supplementary material for: Deep genomic characterization highlights complexities and prognostic markers of pediatric acute myeloid leukemia
Source: Commun Biol. 2023 Mar 31;6:356. doi: 10.1038/s42003-023-04732-2 (PMC10066286; doi:10.1038/s42003-023-04732-2)
Supplement: Supplementary file 8 — Supplementary Data 5 [file 42003_2023_4732_MOESM8_ESM.xlsx]

## Sheet: Supplementary Data 5
Supplementary Data 5. Primer list.
Primer	Sequence (5' to 3')	Purpose
EPSTI1-F	CTCTAAAGGCAGAAGAAAACAGAA	RT-PCR of EPSTI1::MRPS31
MRPS31-R	AACTGAATCCGAAGCTCTGG	RT-PCR of EPSTI1::MRPS31
G3BP1-F	TGCAGACATAGCTCAGACAG	RT-PCR of G3BP1::CSF1R
CSF1R-R	CCAGCTCCGAGGGTCTTAC	RT-PCR of G3BP1::CSF1R
SLC39A11-F	GGAAGTCTTGGCTTTGCTGC	RT-PCR of SLC39A11::TMEM92
TMEM92-R	GGGATGATGGAGGGCAGTTC	RT-PCR of SLC39A11::TMEM92
SLC19A1-F	TCAACACGTTCTTTGCCACC	RT-PCR of SLC19A1::SUMO3
SUMO3-R	GCCTTCATCAGCTTGCTCAG	RT-PCR of SLC19A1::SUMO3
FMR1-F	GACCACCACCAAATCGTACAG	RT-PCR of FMR1::BCOR
BCOR-R	CTCTGGGGCTTCAAAGGGAT	RT-PCR of FMR1::BCOR
PHACTR4-F	CCCCTAAACCAGCTCACAGA	RT-PCR of PHACTR4::COX10
COX10-R	GTGACCGACATCATGCAGTAG	RT-PCR of PHACTR4::COX10
VPS13A-F	CACCAAAGCCCTTTACAGATGT	RT-PCR of VPS13A::GNAQ
GNAQ-R	GCAGCAAAGACAAAGCGGAT	RT-PCR of VPS13A::GNAQ
HEATR5B-F	TTGAATGGTTGCGATTTCTTGA	RT-PCR of HEATR5B::VCL
VCL-R	TCGAATTTTGATTGAAGCAGCT	RT-PCR of HEATR5B::VCL
STIM1-F	GATGTATGCGTCCGTCTTGC	RT-PCR of STIM1::MXD3
MXD3-R	GTCGCTTCTTCCTCCTGTGG	RT-PCR of STIM1::MXD3
STIM1-F2	GCCTCAGCCATAGTCACAG	RT-PCR of STIM1::MXD3
MXD3-R2	CACAGGGACGCATAACCAT	RT-PCR of STIM1::MXD3
STIM1-F	GATGTATGCGTCCGTCTTGC	RT-PCR of STIM1::F12
F12-R	TGTTCACACAGGTCCCTCC	RT-PCR of STIM1::F12
RUNX1-F	GGCTGGCAATGATGAAAACT	RT-PCR of RUNX1::ERG
ERG-R	CATGTACGGGAGGTCTGAGG	RT-PCR of RUNX1::ERG
ABL1-11F	TTCCCCTTGCGTTTCAGATC	CNV validation by qPCR
ABL1-11R	TGGGGCTGTCTTCTTCTTCT	CNV validation by qPCR
ABL1-4F	TTGAGCTTGCCTGTCTCTGT	CNV validation by qPCR
ABL1-4R	GCTTTGGGGCTGGATAATGG	CNV validation by qPCR
ABL1-6F	GTCCTCGTTGTCTTGTTGGC	CNV validation by qPCR
ABL1-6R	TGGCTGACGAGATCTGAGTG	CNV validation by qPCR
ABL1-9F	GGCCCTCCTTTGCTGAAATC	CNV validation by qPCR
ABL1-9R	GGAAGTGAACCGAATGACCC	CNV validation by qPCR
JAK2-F	TGTAATTTGCCTTGAAAACTTGGT	CNV validation by qPCR
JAK2-R	ACTGTAGCACACTCCCTTGT	CNV validation by qPCR
CTCF-12F	GTCTGTGCTCTTCTTTGCCA	CNV validation by qPCR
CTCF-12R	AACACAGCCCAGAGAAGTCC	CNV validation by qPCR
CTCF-3F	GGTGGTCCAGGATGTCAAC	CNV validation by qPCR
CTCF-3R	TCATGGGTTCACTTTCCGCA	CNV validation by qPCR
CTCF-9F	ATCAAGATGGGGATGACTAACC	CNV validation by qPCR
CTCF-9R	CCCCTATGCCGTTTCAGGAG	CNV validation by qPCR
CREBBP-F	TCCTAACACGGCTCACTGAA	CNV validation by qPCR
CREBBP-R	CAGAGTTAGAGGAGCAGGCC	CNV validation by qPCR
ETV6-2F	CCCCTCTTCCTGCCCTTATT	CNV validation by qPCR
ETV6-2R	GCCATCAATCCTCTGTCCCT	CNV validation by qPCR
ETV6-5F	GGTTCAGGATCAGAGGGTGC	CNV validation by qPCR
ETV6-5R	ATTTACCGCCTGTAGAGCCG	CNV validation by qPCR
ETV6-9F	ATCATGAGTGGCCGAACAGA	CNV validation by qPCR
ETV6-9R	CGTCACACTTCCAGCAATCC	CNV validation by qPCR
KRAS-F	GCACTGTAATAATCCAGACT	CNV validation by qPCR
KRAS-R	CATGGCATTAGCAAAGACTC	CNV validation by qPCR
KLHDC8B-3F	CTGCACGGGAACAAGATCTA	CNV validation by qPCR
KLHDC8B-3R	CCCTATCCCAGCCAACCTAT	CNV validation by qPCR
KLHDC8B-4F	CTCCCGGTGACTGCTTTTG	CNV validation by qPCR
KLHDC8B-4R	ACAAAGTGTGGGCGAGAGTA	CNV validation by qPCR
KLHDC8B-6F	GGAAACCAGCCATGTCCTTT	CNV validation by qPCR
KLHDC8B-6R	TTCAGACCCCATCACGCAG	CNV validation by qPCR
KLHL6-F	GTGGGTGTACGACTTCCTGA	CNV validation by qPCR
KLHL6-R	GCAACAACCGGCTCTACATC	CNV validation by qPCR
KMT2A-19F	GAGAGGAAAACAGCCACACT	CNV validation by qPCR
KMT2A-19R	GAAATGGGTGACGACTCTCC	CNV validation by qPCR
KMT2A-36F	CTGCACGCTTCATCAATCAC	CNV validation by qPCR
KMT2A-36R	GAACTTCCGGCATTTCTTGG	CNV validation by qPCR
KMT2A-3F	ACTTCTGTGACTCTTGGGGA	CNV validation by qPCR
KMT2A-3R	TGGAAAGGCAGAGGGTTTTC	CNV validation by qPCR
KMT2A-8F	TCCTGTTCGAAGCCTAGAGT	CNV validation by qPCR
KMT2A-8R	TTCTGTTTGCTCTGCTCTGG	CNV validation by qPCR
KMT2A-9F	GCACTCTCTCCAATGGCAAT	CNV validation by qPCR
KMT2A-9R	TGGTGCTGATTTCCTCTTTCA	CNV validation by qPCR
WT1-7F	AAGACCTACGTGAATGTTCAC	CNV validation by qPCR
WT1-7R	AGTGTGAGAGCCTGGAAAAGG	CNV validation by qPCR
WT1-8F	TCCTACCCTAACAAGCTCCAG	CNV validation by qPCR
WT1-8R	GCCAGCAATGAGAAGTGAACC	CNV validation by qPCR
WT1-E2F	CACTTGGTTCCGCTCGCTTA	CNV validation by qPCR
WT1-E2R	CTGCCGAAAGTCCTGGAGG	CNV validation by qPCR
WT1-I2F	GAGACACGAGATCCTGAGCC	CNV validation by qPCR
WT1-I2R	CCCTCCATCCCAAGTACGTT	CNV validation by qPCR
PHF6-10F	CCTCATCCACTAATGTTGGCA	CNV validation by qPCR
PHF6-10R	CGGCTTTTACTCTCTCGTTCC	CNV validation by qPCR
PHF6-4F	GGTTGTGATGTGAAAACATGTCA	CNV validation by qPCR
PHF6-4R	TCACCCAATTCACTAGCTGGA	CNV validation by qPCR
PHF6-7F	GTTGGATTCTTACTTTTGTTGCACC	CNV validation by qPCR
PHF6-7R	CTGCTTCTGTGTGGAGACCT	CNV validation by qPCR
PHF6-8F	ACAGTCCAGCTCACAACAACA	CNV validation by qPCR
PHF6-8R	TTCAGTAACATCAGCATCCTTT	CNV validation by qPCR
BCOR-F	GGCTGGGTAAGGGAGGTAAC	CNV validation by qPCR
BCOR-R	CGTTTCAGGGTCAGTGTCGA	CNV validation by qPCR
PTPN11-12F	GCTCCAAAGAGTAGACATTGTTTC	CNV validation by qPCR
PTPN11-12R	GACTGTTTTCGTGAGCACTTTC	CNV validation by qPCR
PTPN11-13F	CAACACTGTAGCCATTGCAACA	CNV validation by qPCR
PTPN11-13R	CGTATCCAAGAGGCCTAGCAAG	CNV validation by qPCR
PTPN11-2F	ACTGAATCCCAGGTCTCTACCAAG	CNV validation by qPCR
PTPN11-2R	CAGCAAGCTATCCAAGCATGGT	CNV validation by qPCR
PTPN11-3F	CGACGTGGAAGATGAGATCTGA	CNV validation by qPCR
PTPN11-3R	CAGTCACAAGCCTTTGGAGTCAG	CNV validation by qPCR
PTPN11-8F	GACATCAGGCAGTGTTCACGTTAC	CNV validation by qPCR
PTPN11-8R	CCTTAAAGTTACTTTCAGGACATG	CNV validation by qPCR
SMC3-13F	AGCTACCCAGGAAAGAACGG	CNV validation by qPCR
SMC3-13R	TGCTTCAGTGTCTTCCAAATCC	CNV validation by qPCR
SMC3-21F	GCCCTAGTTAGCAAGAAAGGC	CNV validation by qPCR
SMC3-21R	TGTTGCTAGAGTCCTAATTACCAA	CNV validation by qPCR
SMC3-4F	TGTTCTATTGAGGTGTGGGAAG	CNV validation by qPCR
SMC3-4R	AAGCAGTCTCACTCACATGC	CNV validation by qPCR
ANKRD26-F	TGGTCTAATACTCCCAGGCT	CNV validation by qPCR
ANKRD26-R	TTCAGTCAGGGAATGCTTGC	CNV validation by qPCR
TET2-10F	AGGATGTTAGCAGAGCCAGT	CNV validation by qPCR
TET2-10R	TACGTGATGGGGCTGACTTT	CNV validation by qPCR
TET2-11F	AACAGCTCTCTTCATGCCCT	CNV validation by qPCR
TET2-11R	CCAATGGCTGCTTTTCCTGA	CNV validation by qPCR
TET2-6F	AAGCAGCAGTGAAGAGAAGC	CNV validation by qPCR
TET2-6R	CGTATTTCCTCAGCGTCTCG	CNV validation by qPCR
KIT-F	GCTGAGGTTTTCCAGCACTC	CNV validation by qPCR
KIT-R	AATTGCAGTCCTTCCCCTCT	CNV validation by qPCR
U2AF1-3F	CTGGGAAGAGTTTTGAGGGT	CNV validation by qPCR
U2AF1-3R	GCACTGAATCTCAACTGAAGC	CNV validation by qPCR
U2AF1-6F	CTCCTCACTCACCCCATCTC	CNV validation by qPCR
U2AF1-6R	GGATGGCAAGCACTTCTGTT	CNV validation by qPCR
U2AF1-7F	GGGGAGAAAGAAGCCACTGA	CNV validation by qPCR
U2AF1-7R	CACCCACAGAGAATGCACAC	CNV validation by qPCR
IDH2-F	GCTGCAGTGGGACCACTATT	CNV validation by qPCR
IDH2-R	CTAGGCGAGGAGCTCCAGT	CNV validation by qPCR
U2AF2-12F	GTTCACAAACCTGCCTCTCC	CNV validation by qPCR
U2AF2-12R	CGGTGATAAGAGTCGGGGTC	CNV validation by qPCR
U2AF2-3F	TGTCCACTCCCTTCACCTTC	CNV validation by qPCR
U2AF2-3R	CTCCACTCTCTCCAGGGAAG	CNV validation by qPCR
U2AF2-7F	TCTATGTGCCTGGTGAGTGG	CNV validation by qPCR
U2AF2-7R	TAGGGGAAGCAGGGAAAAGG	CNV validation by qPCR
JAK3-F	ACATCAGTCCCGCTATCCCC	CNV validation by qPCR
JAK3-R	TCACGTTCCCAGCCTACCTA	CNV validation by qPCR
CBL-F	TCTCGATGTTGTTCTGGGCA	CNV validation by qPCR
CBL-R	ACCTGTAAAACCCAGCCTTGT	CNV validation by qPCR
BRINP3-2F	CGACTGGCTCCTCTCTGATA	CNV validation by qPCR
BRINP3-2R	GCTTTCCCTTTGCTTCATACC	CNV validation by qPCR
BRINP3-6F	TGTTCTTCAAGGGCTTCAAGT	CNV validation by qPCR
BRINP3-6R	ACACCAGCAGTCATTTTCCT	CNV validation by qPCR
BRINP3-8F	CTGCAACACCGGCTACATG	CNV validation by qPCR
BRINP3-8R	TTCGTCTGTCCGTTTTCTGC	CNV validation by qPCR
MPL-4F	TATGGCCCCAGAGATCCCAA	CNV validation by qPCR
MPL-4R	CTGAGCACATGGAGACTGGT	CNV validation by qPCR
BIM-F	CCAGGCCTTCAACCACTATC	Apoptotic gene expression by qPCR
BIM-R	AAGCGTTAAACTCGTCTCCG	Apoptotic gene expression by qPCR
BAD-F	TGAGTGACGAGTTTGTGGAC	Apoptotic gene expression by qPCR
BAD-R	CAAGTTCCGATCCCACCAG	Apoptotic gene expression by qPCR
BCL2-F	TGTGGATGACTGAGTACCTGA	Apoptotic gene expression by qPCR
BCL2-R	TCTTCAGAGACAGCCAGGAG	Apoptotic gene expression by qPCR
BAX-F	CGTCCACCAAGAAGCTGAG	Apoptotic gene expression by qPCR
BAX-R	TGCCGTCAGAAAACATGTCA	Apoptotic gene expression by qPCR
CASP3-F	TTGTGGAATTGATGCGTGATG	Apoptotic gene expression by qPCR
CASP3-R	TCAGGTCAACAGGTCCATTTG	Apoptotic gene expression by qPCR
CASP7-F	ACCGAGTGCCTACATATCAGT	Apoptotic gene expression by qPCR
CASP7-R	GGCATCTTTGTCTGTTCCGT	Apoptotic gene expression by qPCR
CASP9-F	ATCTAGTTTGCCCACACCCA	Apoptotic gene expression by qPCR
CASP9-R	CTGCTCAAAGATGTCGTCCA	Apoptotic gene expression by qPCR
APAF1-F	TTTCCCAGAGGCTTCCACTT	Apoptotic gene expression by qPCR
APAF1-R	ACACCCAAGAGTCCCAAACA	Apoptotic gene expression by qPCR
BBC3-F	ACCTCAACGCACAGTACGA	Apoptotic gene expression by qPCR
BBC3-R	CTGGGTAAGGGCAGGAGTC	Apoptotic gene expression by qPCR
PMAIP1-F	GGAGATGCCTGGGAAGAAG	Apoptotic gene expression by qPCR
PMAIP1-R	GCCGGAAGTTCAGTTTGTCT	Apoptotic gene expression by qPCR
