# Supplementary material for: Deep genomic characterization highlights complexities and prognostic markers of pediatric acute myeloid leukemia
Source: Commun Biol. 2023 Mar 31;6:356. doi: 10.1038/s42003-023-04732-2 (PMC10066286; doi:10.1038/s42003-023-04732-2)
Supplement: Supplementary file 9 — Supplementary Data 6 [file 42003_2023_4732_MOESM9_ESM.xlsx]

## Sheet: Fig. 1g
NAME	GS<br> follow link to MSigDB	GS DETAILS	SIZE	ES	NES	NOM p-val	FDR q-val	FWER p-val	RANK AT MAX	LEADING EDGE
GOBP_RESPONSE_TO_FUNGUS	GOBP_RESPONSE_TO_FUNGUS	Details ...	43	-0.728111	-1.93187	0	0.000769182	0.007	2085	tags=56%, list=16%, signal=66%
GOBP_POSITIVE_REGULATION_OF_INTERLEUKIN_1_BETA_PRODUCTION	GOBP_POSITIVE_REGULATION_OF_INTERLEUKIN_1_BETA_PRODUCTION	Details ...	50	-0.709788	-1.93105	0	0.000692264	0.007	1744	tags=46%, list=14%, signal=53%
GOBP_DEFENSE_RESPONSE_TO_FUNGUS	GOBP_DEFENSE_RESPONSE_TO_FUNGUS	Details ...	33	-0.747756	-1.91385	0	0.000989056	0.011	2085	tags=64%, list=16%, signal=76%
REACTOME_ANTIMICROBIAL_PEPTIDES	REACTOME_ANTIMICROBIAL_PEPTIDES	Details ...	34	-0.739938	-1.90048	0	0.00412713	0.005	2050	tags=68%, list=16%, signal=80%
GOBP_ANTIMICROBIAL_HUMORAL_RESPONSE	GOBP_ANTIMICROBIAL_HUMORAL_RESPONSE	Details ...	43	-0.717117	-1.897	0	0.00156386	0.019	2050	tags=56%, list=16%, signal=66%
GOBP_INNATE_IMMUNE_RESPONSE_ACTIVATING_SIGNAL_TRANSDUCTION	GOBP_INNATE_IMMUNE_RESPONSE_ACTIVATING_SIGNAL_TRANSDUCTION	Details ...	23	-0.780878	-1.89529	0	0.00144357	0.019	2070	tags=61%, list=16%, signal=72%
GOBP_POSITIVE_REGULATION_OF_INTERLEUKIN_1_PRODUCTION	GOBP_POSITIVE_REGULATION_OF_INTERLEUKIN_1_PRODUCTION	Details ...	57	-0.683501	-1.89458	0	0.00134045	0.019	2241	tags=46%, list=17%, signal=55%
REACTOME_NEUTROPHIL_DEGRANULATION	REACTOME_NEUTROPHIL_DEGRANULATION	Details ...	433	-0.623823	-1.88208	0	0.00580706	0.014	2663	tags=41%, list=21%, signal=50%
REACTOME_DAP12_INTERACTIONS	REACTOME_DAP12_INTERACTIONS	Details ...	34	-0.707065	-1.83842	0	0.00964437	0.035	1435	tags=38%, list=11%, signal=43%

## Sheet: Fig. 2c
Sample group	Relative promoter activity (CSF1R)	Remarks
EV	1	Experiment 1
EV	1	Experiment 1
EV	1	Experiment 1
EV	1	Experiment 2
EV	1	Experiment 2
EV	1	Experiment 2
EV	1	Experiment 3
EV	1	Experiment 3
EV	1	Experiment 3
RUNX1	2.55135	Experiment 1
RUNX1	2.71912	Experiment 1
RUNX1	2.86718	Experiment 1
RUNX1	2.16436	Experiment 2
RUNX1	2.28348	Experiment 2
RUNX1	2.30681	Experiment 2
RUNX1	1.98925	Experiment 3
RUNX1	2.06671	Experiment 3
RUNX1	1.93439	Experiment 3
R::E	0.541753	Experiment 1
R::E	0.547722	Experiment 1
R::E	0.507951	Experiment 1
R::E	0.529825	Experiment 2
R::E	0.389562	Experiment 2
R::E	0.533031	Experiment 2
R::E	0.414197	Experiment 3
R::E	0.478673	Experiment 3
R::E	0.435661	Experiment 3
Sample group	Relative promoter activity (WNT11)	Remarks
EV	1	Experiment 1
EV	1	Experiment 1
EV	1	Experiment 1
EV	1	Experiment 2
EV	1	Experiment 2
EV	1	Experiment 2
EV	1	Experiment 3
EV	1	Experiment 3
EV	1	Experiment 3
ERG	2.73463	Experiment 1
ERG	2.9972	Experiment 1
ERG	3.05689	Experiment 1
ERG	2.73468	Experiment 2
ERG	2.99726	Experiment 2
ERG	3.05694	Experiment 2
ERG	2.34236	Experiment 3
ERG	2.2041	Experiment 3
ERG	2.27428	Experiment 3
R::E	0.411762	Experiment 1
R::E	0.437248	Experiment 1
R::E	0.400106	Experiment 1
R::E	0.412072	Experiment 2
R::E	0.437577	Experiment 2
R::E	0.400407	Experiment 2
R::E	0.383998	Experiment 3
R::E	0.377773	Experiment 3
R::E	0.364887	Experiment 3

## Sheet: Fig. 2d
Sample group	Fold activation (CSF1R)	Remarks
RUNX1	2.86654	Experiment 1
RUNX1	3.41236	Experiment 1
RUNX1	3.14569	Experiment 1
RUNX1	2.04997	Experiment 2
RUNX1	1.85964	Experiment 2
RUNX1	1.87557	Experiment 2
RUNX1	1.52736	Experiment 3
RUNX1	1.38593	Experiment 3
RUNX1	1.35325	Experiment 3
RUNX1 + R::E (5 ng)	1.45682	Experiment 1
RUNX1 + R::E (5 ng)	1.60831	Experiment 1
RUNX1 + R::E (5 ng)	1.49409	Experiment 1
RUNX1 + R::E (5 ng)	0.884575	Experiment 2
RUNX1 + R::E (5 ng)	0.807169	Experiment 2
RUNX1 + R::E (5 ng)	0.784802	Experiment 2
RUNX1 + R::E (5 ng)	0.938139	Experiment 3
RUNX1 + R::E (5 ng)	0.5751	Experiment 3
RUNX1 + R::E (5 ng)	0.757638	Experiment 3
RUNX1 + R::E (10 ng)	1.25597	Experiment 1
RUNX1 + R::E (10 ng)	1.11315	Experiment 1
RUNX1 + R::E (10 ng)	1.193	Experiment 1
RUNX1 + R::E (10 ng)	0.712556	Experiment 2
RUNX1 + R::E (10 ng)	0.771557	Experiment 2
RUNX1 + R::E (10 ng)	1.07202	Experiment 2
RUNX1 + R::E (10 ng)	0.577312	Experiment 3
RUNX1 + R::E (10 ng)	0.518754	Experiment 3
RUNX1 + R::E (10 ng)	0.58455	Experiment 3
RUNX1 + R::E (20 ng)	1.00787	Experiment 1
RUNX1 + R::E (20 ng)	1.04901	Experiment 1
RUNX1 + R::E (20 ng)	0.981936	Experiment 1
RUNX1 + R::E (20 ng)	0.741403	Experiment 2
RUNX1 + R::E (20 ng)	0.743219	Experiment 2
RUNX1 + R::E (20 ng)	0.913137	Experiment 2
RUNX1 + R::E (20 ng)	0.466925	Experiment 3
RUNX1 + R::E (20 ng)	0.531753	Experiment 3
RUNX1 + R::E (20 ng)	0.413407	Experiment 3
Sample group	Fold activation (WNT11)	Remarks
ERG	2.16817	Experiment 1
ERG	1.98894	Experiment 1
ERG	2.08749	Experiment 1
ERG	3.28046	Experiment 2
ERG	3.08225	Experiment 2
ERG	3.33544	Experiment 2
ERG	3.25274	Experiment 3
ERG	2.20611	Experiment 3
ERG	2.60934	Experiment 3
ERG + R::E (5 ng)	2.13594	Experiment 1
ERG + R::E (5 ng)	2.24831	Experiment 1
ERG + R::E (5 ng)	2.27143	Experiment 1
ERG + R::E (5 ng)	1.51251	Experiment 2
ERG + R::E (5 ng)	1.6038	Experiment 2
ERG + R::E (5 ng)	1.52702	Experiment 2
ERG + R::E (5 ng)	1.65821	Experiment 3
ERG + R::E (5 ng)	1.52629	Experiment 3
ERG + R::E (5 ng)	2.07676	Experiment 3
ERG + R::E (10 ng)	1.22455	Experiment 1
ERG + R::E (10 ng)	1.17384	Experiment 1
ERG + R::E (10 ng)	1.02829	Experiment 1
ERG + R::E (10 ng)	0.942304	Experiment 2
ERG + R::E (10 ng)	0.985685	Experiment 2
ERG + R::E (10 ng)	0.992515	Experiment 2
ERG + R::E (10 ng)	0.903736	Experiment 3
ERG + R::E (10 ng)	0.790821	Experiment 3
ERG + R::E (10 ng)	0.84569	Experiment 3
ERG + R::E (20 ng)	1.03157	Experiment 1
ERG + R::E (20 ng)	0.940969	Experiment 1
ERG + R::E (20 ng)	0.918811	Experiment 1
ERG + R::E (20 ng)	0.863436	Experiment 2
ERG + R::E (20 ng)	0.780151	Experiment 2
ERG + R::E (20 ng)	0.831913	Experiment 2
ERG + R::E (20 ng)	0.970101	Experiment 3
ERG + R::E (20 ng)	0.927361	Experiment 3
ERG + R::E (20 ng)	0.910294	Experiment 3

## Sheet: Fig. 2f
Sample group	Relative MYC protein level	Remarks
EV	1	Experiment 1
EV	1	Experiment 2
EV	1	Experiment 3
R::E	0.403846	Experiment 1
R::E	0.372727	Experiment 2
R::E	0.405634	Experiment 3

## Sheet: Fig. 2g
Sample group	FSC	Remarks
EV	619	Experiment 1
EV	637	Experiment 2
EV	653	Experiment 3
EV	628	Experiment 4
R::E	586	Experiment 1
R::E	589	Experiment 2
R::E	614	Experiment 3
R::E	610	Experiment 4
Sample group	Proliferating cells (%)	Remarks
EV	64.4	Experiment 1
EV	62.6	Experiment 2
EV	47.3	Experiment 3
R::E	35.4	Experiment 1
R::E	42.4	Experiment 2
R::E	27.5	Experiment 3
Sample group	G0/G1 (%)	S (%)	G2/M (%)	G0/G1 vs. S+G2/M	Remarks
EV	36.04	36.59	27.58	0.561633	Experiment 1
EV	30.0633	48.41	20.0667	0.43903	Experiment 2
EV	30.29	48.9567	20.0133	0.439176	Experiment 3
R::E	44.88	28.09	27.25	0.810987	Experiment 1
R::E	45.23	39.06	14.34	0.847004	Experiment 2
R::E	41.0433	41.37	16.9433	0.703841	Experiment 3

## Sheet: Fig. 2h
Sample group	CFU-GEMM	CFU-GM	CFU-M	BFU-E	CFU-E	Remarks
Empty vector	34	35	11	66	11	Experiment 1
Empty vector	73	27	10	44	6	Experiment 1
Empty vector	49	40	10	52	9	Experiment 1
Empty vector	62	29	16	83	33	Experiment 2
Empty vector	103	37	28	39	25	Experiment 2
Empty vector	92	36	17	50	17	Experiment 2
Empty vector	113	34	30	40	11	Experiment 3
Empty vector	138	23	28	29	18	Experiment 3
RUNX1::ERG	3	4	1	1	1	Experiment 1
RUNX1::ERG	4	3	0	1	0	Experiment 1
RUNX1::ERG	0	2	1	2	0	Experiment 1
RUNX1::ERG	3	6	9	4	2	Experiment 2
RUNX1::ERG	9	3	2	6	11	Experiment 2
RUNX1::ERG	4	0	2	1	1	Experiment 2
RUNX1::ERG	1	2	7	1	2	Experiment 3
RUNX1::ERG	1	8	6	2	2	Experiment 3

## Sheet: Fig. 2i
Sample group	Relative luciferase activity	Remarks
EV	1	Experiment 1
EV	1	Experiment 1
EV	1	Experiment 2
EV	1	Experiment 2
EV	1	Experiment 3
EV	1	Experiment 3
EV	1	Experiment 3
EV	1	Experiment 4
EV	1	Experiment 4
EV	1	Experiment 4
MXD3	0.679998	Experiment 1
MXD3	0.70144	Experiment 1
MXD3	1.0562	Experiment 2
MXD3	1.04865	Experiment 2
MXD3	0.839879	Experiment 3
MXD3	0.520009	Experiment 3
MXD3	0.489544	Experiment 3
MXD3	0.566754	Experiment 4
MXD3	0.975814	Experiment 4
MXD3	0.731752	Experiment 4
S::M	1.97997	Experiment 1
S::M	4.61067	Experiment 1
S::M	2.74675	Experiment 2
S::M	1.13313	Experiment 2
S::M	1.29657	Experiment 3
S::M	1.73504	Experiment 3
S::M	1.81736	Experiment 3
S::M	0.765164	Experiment 4
S::M	0.670265	Experiment 4
S::M	1.50617	Experiment 4
MYC	3.2052	Experiment 1
MYC	1.82302	Experiment 1
MYC	3.70307	Experiment 2
MYC	3.57912	Experiment 2
MYC	1.30849	Experiment 3
MYC	2.61506	Experiment 3
MYC	0.994876	Experiment 3
MYC	2.11081	Experiment 4
MYC	2.64569	Experiment 4
MYC	2.24659	Experiment 4
MYC+MXD3	1.10134	Experiment 1
MYC+MXD3	1.02079	Experiment 1
MYC+MXD3	2.04564	Experiment 2
MYC+MXD3	2.08073	Experiment 2
MYC+MXD3	0.653311	Experiment 3
MYC+MXD3	0.750067	Experiment 3
MYC+MXD3	0.603308	Experiment 3
MYC+MXD3	1.53479	Experiment 4
MYC+MXD3	1.32805	Experiment 4
MYC+MXD3	1.11052	Experiment 4
MYC+S::M	5.02012	Experiment 1
MYC+S::M	7.70469	Experiment 1
MYC+S::M	2.0715	Experiment 2
MYC+S::M	2.08787	Experiment 2
MYC+S::M	1.79834	Experiment 3
MYC+S::M	5.43397	Experiment 3
MYC+S::M	2.28623	Experiment 3
MYC+S::M	15.3057	Experiment 4
MYC+S::M	7.50359	Experiment 4
MYC+S::M	9.46133	Experiment 4

## Sheet: Fig. 3b
Sample group	No. of alterations
R::R	6
R::R	1
R::R	3
R::R	3
R::R	1
R::R	3
R::R	1
R::R	4
R::R	8
R::R	2
R::R	2
R::R	3
R::R	2
R::R	6
R::R	2
R::R	2
R::R	3
R::R	2
R::R	2
R::R	1
R::R	3
R::R	4
R::R	3
R::R	2
R::R	5
R::R	4
R::R	5
R::R	1
C::M	2
C::M	1
C::M	3
C::M	2
C::M	2
C::M	5
C::M	3
C::M	0
C::M	2
C::M	2
C::M	2
C::M	4
C::M	1
P::R	3
P::R	2
P::R	1
P::R	1
P::R	1
P::R	1
P::R	1
P::R	3
P::R	1
P::R	1
P::R	2
P::R	1
P::R	1
P::R	1
P::R	0
P::R	1
P::R	1
P::R	3
P::R	1
KMT2A_f	1
KMT2A_f	3
KMT2A_f	2
KMT2A_f	2
KMT2A_f	1
KMT2A_f	1
KMT2A_f	2
KMT2A_f	1
KMT2A_f	2
KMT2A_f	2
KMT2A_f	0
KMT2A_f	3
KMT2A_f	2
KMT2A_f	1
KMT2A_f	5
KMT2A_f	0
KMT2A_f	1
KMT2A_f	2
KMT2A_f	3
KMT2A_f	3
NUP98_f	2
NUP98_f	3
NUP98_f	5
NUP98_f	0
NUP98_f	1
NUP98_f	1
NUP98_f	0
NUP98_f	2
NUP98_f	4
NUP98_f	5
Rare_f	3
Rare_f	1
Rare_f	5
Rare_f	2
Rare_f	2
Rare_f	3
Rare_f	1
Rare_f	0
Rare_f	1
Rare_f	1
NPM1	2
NPM1	5
NPM1	6
NPM1	5
NPM1	4
NPM1	5
NPM1	2
CEBPA-bZIP	3
CEBPA-bZIP	4
CEBPA-bZIP	5
CEBPA-bZIP	5
CEBPA-bZIP	6
NK	2
NK	1
NK	2
NK	4
NK	4
NK	2
NK	2
NK	2
NK	8
NK	5
NK	1
NK	2
NK	4
CK	2
CK	1
CK	0
CK	4
CK	3
CK	1
CK	2
CK	3
CK	0
CK	2
CK	5
CK	3
CK	3
Others	2
Others	3
Others	3
Others	4
Others	3
Others	1
Others	3
Others	6
Others	3

## Sheet: Fig. 4d
SRP72-WT	No. of cells analysed	Nucleolar staining	Without nucleolar staining		SRP72-p.R124S	No. of cells analysed	Nucleolar staining	Without nucleolar staining
Experiment 1	2	2	0		Experiment 1	2	0	2
Experiment 1	2	2	0		Experiment 1	3	3	0
Experiment 1	4	4	0		Experiment 1	3	2	1
Experiment 1	2	2	0		Experiment 1	2	2	0
Experiment 1	2	0	2		Experiment 1	2	1	1
Experiment 1	4	3	1		Experiment 1	1	1	0
Experiment 1	2	2	0		Experiment 1	2	0	2
Experiment 1	1	1	0		Experiment 1	2	0	2
Experiment 1	4	4	0		Experiment 1	1	0	1
Experiment 1	2	2	0		Experiment 1	1	0	1
Experiment 1	2	2	0		Experiment 1	1	1	0
Experiment 1	1	1	0		Experiment 1	1	0	1
Experiment 1	1	1	0		Experiment 1	4	2	2
Experiment 1	2	2	0		Experiment 1	2	0	2
Experiment 1	1	1	0		Experiment 1	1	1	0
Experiment 1	2	2	0		Experiment 1	1	1	0
Experiment 1	1	1	0		Experiment 1	2	0	2
Experiment 1	1	1	0		Experiment 1	2	2	0
Experiment 1	1	1	0		Experiment 1	2	0	2
Experiment 1	1	1	0		Experiment 1	1	1	0
Experiment 1	1	1	0		Experiment 1	1	1	0
Experiment 1	1	1	0		Experiment 1	1	1	0
Experiment 1	1	1	0		Experiment 1	2	2	0
Experiment 1	3	3	0		Experiment 1	1	1	0
Experiment 1	1	1	0		Experiment 1	2	2	0
Experiment 1	1	1	0		Experiment 1	2	2	0
Experiment 1	1	1	0		Experiment 1	2	2	0
Experiment 1	1	1	0		Experiment 1	1	1	0
Experiment 1	1	1	0		Experiment 1	1	0	1
Experiment 2	2	2	0		Experiment 1	3	1	2
Experiment 2	2	2	0		Experiment 1	1	1	0
Experiment 2	2	2	0		Experiment 1	1	1	0
Experiment 2	1	0	1		Experiment 1	1	1	0
Experiment 2	2	2	0		Experiment 1	2	2	0
Experiment 2	2	0	2		Experiment 1	2	2	0
Experiment 2	1	1	0		Experiment 1	2	2	0
Experiment 2	1	0	1		Experiment 1	5	5	0
Experiment 2	2	2	0		Experiment 1	1	1	0
Experiment 2	1	0	1		Experiment 1	3	3	0
Experiment 2	1	1	0		Experiment 1	3	3	0
Experiment 2	3	3	0		Experiment 1	2	2	0
Experiment 2	1	0	1		Experiment 1	2	2	0
Experiment 2	2	0	2		Experiment 2	2	0	2
Experiment 2	2	2	0		Experiment 2	3	0	3
Experiment 2	2	2	0		Experiment 2	2	0	2
Experiment 2	2	2	0		Experiment 2	1	0	1
Experiment 2	1	1	0		Experiment 2	2	2	0
Experiment 2	1	1	0		Experiment 2	1	0	1
Experiment 2	2	2	0		Experiment 2	1	0	1
Experiment 2	2	1	1		Experiment 2	2	0	2
Experiment 2	2	0	2		Experiment 2	2	0	2
Experiment 2	2	2	0		Experiment 2	1	0	1
Experiment 2	2	0	2		Experiment 2	3	0	3
Experiment 2	2	2	0		Experiment 2	1	1	0
Experiment 2	1	0	1		Experiment 2	2	0	2
Experiment 2	2	2	0		Experiment 2	2	0	2
Experiment 2	2	0	2		Experiment 2	2	0	2
Experiment 2	2	2	0		Experiment 2	2	0	2
Experiment 2	1	1	0		Experiment 2	1	0	1
Experiment 2	1	0	1		Experiment 2	1	0	1
Experiment 2	3	3	0		Experiment 2	1	0	1
Experiment 2	2	1	1		Experiment 2	1	0	1
Experiment 2	2	2	0		Experiment 2	2	0	2
Experiment 2	1	0	1		Experiment 2	1	0	1
Experiment 2	3	2	1		Experiment 2	2	0	2
Experiment 2	1	1	0		Experiment 2	2	2	0
Experiment 2	3	3	0		Experiment 2	2	0	2
Experiment 2	1	1	0		Experiment 2	2	1	1
Experiment 2	2	1	1		Experiment 2	1	1	0
Experiment 2	1	0	1		Experiment 2	3	0	3
Experiment 2	2	2	0		Experiment 2	2	0	2
Experiment 2	1	1	0		Experiment 2	1	0	1
Experiment 2	1	1	0		Experiment 2	2	0	2
Experiment 2	2	0	2		Experiment 2	2	0	2
Experiment 2	2	0	2		Experiment 2	2	0	2
Experiment 2	2	2	0		Experiment 2	2	0	2
Experiment 2	2	0	2		Experiment 2	1	1	0
Experiment 2	2	2	0		Experiment 2	1	1	0
Experiment 2	2	2	0		Experiment 2	2	0	2
Experiment 2	2	2	0		Experiment 2	2	0	2
Experiment 2	2	2	0		Experiment 2	2	0	2
Experiment 2	3	3	0		Experiment 2	2	1	1
Experiment 2	1	0	1		Experiment 3	1	0	1
Experiment 2	2	2	0		Experiment 3	2	0	2
Experiment 2	3	1	2		Experiment 3	2	0	2
Experiment 2	2	2	0		Experiment 3	2	0	2
Experiment 3	2	2	0		Experiment 3	2	1	1
Experiment 3	1	1	0		Experiment 3	4	2	2
Experiment 3	3	2	1		Experiment 3	3	0	3
Experiment 3	2	1	1		Experiment 3	2	1	1
Experiment 3	1	1	0		Experiment 3	1	0	1
Experiment 3	2	2	0		Experiment 3	1	1	0
Experiment 3	2	2	0		Experiment 3	1	1	0
Experiment 3	2	1	1		Experiment 3	2	0	2
Experiment 3	2	0	2		Experiment 3	1	0	1
Experiment 3	1	1	0		Experiment 3	2	2	0
Experiment 3	1	0	1		Experiment 3	2	0	2
Experiment 3	2	2	0		Experiment 3	2	0	2
Experiment 3	2	2	0		Experiment 3	1	1	0
Experiment 3	1	1	0		Experiment 3	1	1	0
Experiment 3	2	2	0		Experiment 3	2	2	0
Experiment 3	1	1	0		Experiment 3	1	0	1
Experiment 3	2	0	2		Experiment 3	1	0	1
Experiment 3	1	1	0		Experiment 3	1	1	0
Experiment 3	1	1	0		Experiment 3	1	0	1
Experiment 3	2	2	0		Experiment 3	1	0	1
Experiment 3	1	1	0		Experiment 3	2	2	0
Experiment 3	1	1	0		Experiment 3	2	0	2
Experiment 3	1	1	0		Experiment 3	1	0	1
Experiment 3	1	1	0		Experiment 3	1	0	1
Experiment 3	2	2	0		Experiment 3	2	0	2
Experiment 3	2	2	0		Experiment 3	2	1	1
Experiment 3	1	1	0		Experiment 3	1	0	1
Experiment 3	2	0	2		Experiment 3	2	1	1
Experiment 3	1	1	0		Experiment 3	1	0	1
Experiment 3	2	0	2		Experiment 3	2	2	0
Experiment 3	1	1	0		Experiment 3	2	0	2
Experiment 3	2	0	2		Experiment 3	2	0	2
Experiment 3	2	2	0		Experiment 3	2	0	2
Experiment 3	1	0	1		Experiment 3	2	2	0
Experiment 3	2	0	2		Experiment 3	2	1	1
Experiment 3	1	1	0		Experiment 3	2	0	2
Experiment 3	2	2	0		Experiment 3	1	0	1
Experiment 3	1	1	0		Experiment 3	2	0	2
Experiment 3	2	2	0		Experiment 3	2	0	2
Experiment 3	2	2	0		Experiment 3	1	1	0
Experiment 3	1	1	0		Experiment 3	2	0	2
Experiment 3	2	0	2		Experiment 3	2	2	0
Experiment 3	1	1	0		Experiment 3	2	2	0
Experiment 3	2	1	1		Experiment 3	2	2	0
Experiment 3	2	1	1		Experiment 3	3	0	3
Experiment 3	2	2	0		Experiment 3	2	2	0
Experiment 3	1	1	0		Experiment 3	2	1	1
Experiment 3	1	1	0		Experiment 3	1	1	0
Experiment 3	1	1	0		Experiment 3	1	0	1
Experiment 3	2	0	2		Experiment 3	2	0	2
Experiment 3	1	0	1		Experiment 3	1	0	1
Experiment 3	1	1	0		Experiment 3	2	1	1
Experiment 3	1	0	1		Experiment 3	2	0	2
Experiment 3	1	1	0		Experiment 3	2	0	2
Experiment 3	2	2	0		Experiment 3	2	0	2
Experiment 3	2	0	2		Experiment 3	2	2	0
Experiment 3	2	2	0		Experiment 3	1	0	1
Experiment 3	2	1	1		Experiment 3	1	1	0
Experiment 3	1	1	0		Experiment 3	2	0	2
					Experiment 3	1	0	1
					Experiment 3	2	0	2
					Experiment 3	2	0	2
					Experiment 3	1	1	0
					Experiment 3	1	0	1
					Experiment 3	1	1	0
					Experiment 3	3	2	1
					Experiment 3	1	0	1
					Experiment 3	1	0	1
					Experiment 3	1	0	1
					Experiment 3	1	0	1
					Experiment 3	1	0	1
					Experiment 3	1	0	1
					Experiment 3	1	1	0
					Experiment 3	1	1	0

## Sheet: Fig. 4f
NAME	GS<br> follow link to MSigDB	GS DETAILS	SIZE	ES	NES	NOM p-val	FDR q-val	FWER p-val	RANK AT MAX	LEADING EDGE
REACTOME_EUKARYOTIC_TRANSLATION_ELONGATION	REACTOME_EUKARYOTIC_TRANSLATION_ELONGATION	Details ...	92	0.627502	2.35303	0	0	0	4027	tags=67%, list=26%, signal=91%
REACTOME_RESPONSE_OF_EIF2AK4_GCN2_TO_AMINO_ACID_DEFICIENCY	REACTOME_RESPONSE_OF_EIF2AK4_GCN2_TO_AMINO_ACID_DEFICIENCY	Details ...	99	0.603499	2.32338	0	0	0	4027	tags=64%, list=26%, signal=86%
REACTOME_SRP_DEPENDENT_COTRANSLATIONAL_PROTEIN_TARGETING_TO_MEMBRANE	REACTOME_SRP_DEPENDENT_COTRANSLATIONAL_PROTEIN_TARGETING_TO_MEMBRANE	Details ...	109	0.576802	2.22437	0	0.000344907	0.001	4308	tags=63%, list=28%, signal=87%
REACTOME_EUKARYOTIC_TRANSLATION_INITIATION	REACTOME_EUKARYOTIC_TRANSLATION_INITIATION	Details ...	118	0.540048	2.10149	0	0.000777468	0.003	4308	tags=62%, list=28%, signal=85%
REACTOME_SELENOAMINO_ACID_METABOLISM	REACTOME_SELENOAMINO_ACID_METABOLISM	Details ...	107	0.534534	2.05277	0	0.00186505	0.009	4132	tags=61%, list=27%, signal=82%
REACTOME_NONSENSE_MEDIATED_DECAY_NMD	REACTOME_NONSENSE_MEDIATED_DECAY_NMD	Details ...	114	0.510059	1.98947	0	0.00837859	0.048	3508	tags=51%, list=23%, signal=65%
GOCC_CYTOSOLIC_LARGE_RIBOSOMAL_SUBUNIT	GOCC_CYTOSOLIC_LARGE_RIBOSOMAL_SUBUNIT	Details ...	56	0.618846	2.09498	0	0	0	3066	tags=63%, list=20%, signal=78%
GOCC_CYTOSOLIC_RIBOSOME	GOCC_CYTOSOLIC_RIBOSOME	Details ...	96	0.528034	1.98589	0	0.00509189	0.012	3508	tags=56%, list=23%, signal=72%
GOCC_RIBOSOMAL_SUBUNIT	GOCC_RIBOSOMAL_SUBUNIT	Details ...	168	0.473203	1.93836	0	0.00844734	0.03	4027	tags=55%, list=26%, signal=73%
GOCC_LARGE_RIBOSOMAL_SUBUNIT	GOCC_LARGE_RIBOSOMAL_SUBUNIT	Details ...	107	0.500471	1.91961	0	0.00933652	0.043	3066	tags=47%, list=20%, signal=58%

[truncated: 9 more sheets: Fig. 5a, Fig. 5b, Fig. 5c, Fig. 6a, Fig. 6b, Fig. 6c, Fig. 6d, Fig. 6f, Fig. 6g]
